# Supplementary material for: A long-range cis-regulatory element for class I odorant receptor genes
Source: Nat Commun. 2017 Oct 12;8:885. doi: 10.1038/s41467-017-00870-4 (PMC5638857; doi:10.1038/s41467-017-00870-4)
Supplement: Supplementary file 4 — Supplementary Data 1 [file 41467_2017_870_MOESM4_ESM.xlsx]

## Sheet: nearestOR
Species / Genome data	OR enhancer region				Nearest OR gene
	Chromosome / Scaffold	Start	End	Strand	OR gene name	Start	End	Strand	OGG name	Distance from enhancer
Sifnos
mm9	chr11	87749900	87751500	+	Mm2OR11.7.3	87727465	87728406	-	OGG2-152	21494
hg19	chr17	56211008	56211695	-	HsOR17.2.1	56232515	56233447	+	OGG2-152	20820
cavPor3	scaffold_53	799490	799917	+	CapoORs53.4	767895	768830	-	OGG2-152	30660
oryCun2	chr19	30093025	30093361	+	OrcuORs23.3	30077833	30078768	-	OGG2-152	14257
bosTau8	chr19	9167006	9167712	-	-	9179114	9179854	+	OGG2-152	11402
canFam3	chr9	32800994	32801495	-	CafaOR9.1.1	32818118	32819059	+	OGG2-152	16623
equCab2	chr11	32396002	32396700	-	EqcaOR11.1.1	32411678	32412613	+	OGG2-152	14978
loxAfr3	scaffold_31	10755942	10756775	+	LoafORs31.4P	10739742	10740674	-	OGG2-152	15268
Crete
mm9	chr11	73848400	73850199	+	Mm2OR11.6.28	73857827	73858774	-	OGG2-436	7628
hg19	chr17	3221100	3222260	-	HsOR17.1.12	3213605	3214651	+	OGG2-169	6449
cavPor3	scaffold_32	19012408	19014000	+	CapoORs32.46P	19017986	19018930	-	OGG2-436	3986
oryCun2	chr19	15062939	15064557	+	OrcuORs36.9	15074957	15075892	-	OGG2-169	10400
bosTau8	chr19	24684744	24686539	-	-	24677022	24677969	+	OGG2-436	6775
canFam3	chr9	47255448	47257393	-	CafaOR9.2.11	47248916	47249863	+	OGG2-436	5585
equCab2	chr11	46945358	46947035	-	EqcaOR11.2.25	46939821	46940768	+	OGG2-436	4590
loxAfr3	scaffold_47	6946013	6946621	-	LoafORs47.29	6940307	6941254	+	OGG2-436	4759
Lesvos
mm9	chr14	51377700	51379500	+	Mm2OR14.3.27	51355894	51356835	-	OGG2-130	20865
hg19	chr14	20729982	20731123	+	HsOR14.1.29	20710951	20711925	+	OGG2-130	18057
cavPor3	scaffold_13	21765086	21766103	+	CapoORs13.11P	21751092	21751745	+	OGG2-130	13341
oryCun2	chr17	40736430	40740600	+	OrcuORs11.13	40693010	40693954	+	OGG2-130	42476
bosTau8	chr10	26871029	26872228	-	-	26880575	26881519	-	OGG2-130	8347
canFam3	chr15	17637824	17639090	+	CafaOR15.2.23	17624200	17625150	+	OGG2-130	12674
equCab2	chr1	157079614	157080874	+	EqcaOR1.6.158	157062461	157063408	+	OGG2-130	16206
loxAfr3	scaffold_118	2070959	2071547	-	LoafORs118.9	2081621	2082565	-	OGG2-130	10074
H
mm9	chr14	53166900	53168700	+	Mm2OR14.4.8	53109696	53110637	-	OGG2-249	56263
hg19	chr14	22171566	22173271	+	HsOR14.2.6P	22138222	22139132	-	OGG2-249	32434
cavPor3	scaffold_13	20177098	20179057	-	CapoORs13.3	20224839	20225786	+	OGG2-249	45782
oryCun2	chr17	41931372	41932562	+	OrcuORs11.6	41903135	41904082	-	OGG2-249	27290
bosTau8	chr10	25562769	25564495	-	-	25589275	25590222	+	OGG2-249	24780
canFam3	chr15	18674429	18675881	+	CafaOR15.3.2	18645939	18646886	-	OGG2-249	27543
equCab2	chr1	158463521	158465233	+	EqcaOR1.7.7	158441688	158442635	-	OGG2-249	20886
loxAfr3	scaffold_118	460672	462399	-	LoafORs118.1	500841	501785	+	OGG2-249	38442
Gavdos
mm9	chr16	58956100	58957500	+	Mm2OR16.4.7	58925442	58926395	-	OGG2-241	29705
hg19	chr3	98051950	98053348	-	HsOR3.3.14	98072698	98073663	+	OGG2-241	19350
cavPor3	scaffold_35	68307	69517	-	CapoORs35.1	109417	110367	+	OGG2-241	39900
oryCun2	chr14	122336523	122337843	+	-	122316603	122317541	-	-	18982
bosTau8	chr1	42245960	42247329	-	-	42263383	42264312	+	OGG2-14	16054
canFam3	chr33	5244871	5245822	-	CafaOR33.1.9	5231624	5232553	+	OGG2-14	12318
equCab2	chr19	56500185	56501432	+	EqcaOR19.1.4	56511019	56511948	-	OGG2-14	9587
loxAfr3	scaffold_13	62353368	62354580	-	LoafORs13.8P	62338992	62339913	+	OGG2-559	13455
Tinos
mm9	chr19	14170300	14171700	+	Mm2OR19.1.79	13993512	13994462	+	OGG2-111	175838
hg19	chr9	82704739	82705993	-	X	X	X	X	X	X
cavPor3	scaffold_21	30755190	30756283	-	X	X	X	X	X	X
oryCun2	chr1	66636539	66637720	-	X	X	X	X	X	X
bosTau8	chr8	56338255	56339531	-	X	X	X	X	X	X
canFam3	chr1	78826820	78828068	+	X	X	X	X	X	X
equCab2	chr23	11856063	11857350	+	X	X	X	X	X	X
loxAfr3	scaffold_6	12516040	12517077	+	X	X	X	X	X	X
Akthra
mm9	chr19	14300700	14301900	+	Mm2OR19.1.79	13993512	13994462	+	OGG2-111	306238
hg19	chr9	82598855	82600105	-	X	X	X	X	X	X
cavPor3	scaffold_21	30634675	30635896	-	X	X	X	X	X	X
oryCun2	chr1	66523807	66525062	-	X	X	X	X	X	X
bosTau8	chr8	56223804	56225505	-	X	X	X	X	X	X
canFam3	chr1	78923875	78925143	+	X	X	X	X	X	X
equCab2	chr23	11950681	11951925	+	X	X	X	X	X	X
loxAfr3	scaffold_6	12665178	12666477	+	X	X	X	X	X	X
Alonisos
mm9	chr19	14314300	14315900	+	Mm2OR19.1.79	13993512	13994462	+	OGG2-111	319838
hg19	chr9	82591160	82592677	-	X	X	X	X	X	X
cavPor3	scaffold_21	30626613	30628098	-	X	X	X	X	X	X
oryCun2	chr1	66515856	66517357	-	X	X	X	X	X	X
bosTau8	chr8	56218062	56219574	-	X	X	X	X	X	X
canFam3	chr1	78931055	78932530	+	X	X	X	X	X	X
equCab2	chr23	11957819	11959308	+	X	X	X	X	X	X
loxAfr3	scaffold_6	12674073	12675604	+	X	X	X	X	X	X
Corfu
mm9	chr19	14321300	14322900	+	Mm2OR19.1.79	13993512	13994462	+	OGG2-111	326838
hg19	chr9	82584247	82585845	-	X	X	X	X	X	X
cavPor3	scaffold_21	30619128	30620722	-	X	X	X	X	X	X
oryCun2	chr1	66507769	66509342	-	X	X	X	X	X	X
bosTau8	chr8	56210972	56212539	-	X	X	X	X	X	X
canFam3	chr1	78938005	78939606	+	X	X	X	X	X	X
equCab2	chr23	11964318	11965912	+	X	X	X	X	X	X
loxAfr3	scaffold_6	12679823	12681438	+	X	X	X	X	X	X
Lipsi
mm9	chr2	36982900	36984500	+	Mm2OR2.1.31	37001734	37002657	+	OGG2-44	17234
hg19	chr9	125455432	125457366	+	HsOR9.6.11	125437409	125438383	+	OGG2-415	17049
cavPor3	scaffold_27	11203953	11205656	-	CapoORs27.6	11211586	11212542	-	OGG2-415	5930
oryCun2	chrUn0001	4558444	4559506	-	OrcuORs47.9	4570243	4571223	-	OGG2-415	10737
bosTau8	chr11	93818220	93820376	+	-	93808260	93809237	+	OGG2-415	8983
canFam3	chr9	60074920	60076268	-	CafaOR9.3.7P	60087800	60088507	-	OGG2-533	11532
equCab2	chr25	26875139	26876911	+	EqcaOR25.5.63P	26873348	26873824	-	OGG2-434	1315
loxAfr3	scaffold_6	35708265	35710083	-	LoafORs6.21	35714768	35715745	-	OGG2-415	4685
Hydra
mm9	chr2	112049700	112051300	+	Mm2OR2.3.46	111996110	111997072	+	OGG2-229	52628
hg19	chr1	211380427	211381643	-	X	X	X	X	X	X
cavPor3	scaffold_17	23042380	23045683	-	X	X	X	X	X	X
oryCun2	chr17	39633538	39633680	-	OrcuORs11.76	39648805	39649755	+	OGG2-276	15125
oryCun2	chr3	57816695	57819761	-	X	X	X	X	X	X
bosTau8	chr21	55487580	55488748	+	X	X	X	X	X	X
canFam3	chr30	724636	724761	+	CafaOR30.1.30	697460	698401	-	OGG2-276	26235
canFam3	chr4	36054049	36055073	+	X	X	X	X	X	X
equCab2	chr19	1155783	1156988	+	X	X	X	X	X	X
equCab2	chr1	154717623	154717754	-	EqcaOR1.6.1	154744571	154745509	+	OGG2-276	26817
loxAfr3	scaffold_1	101905625	101907699	-	LoafORs1.4P	101470687	101471187	+	OGG2-495	434438
Othoni
mm9	chr3	97111500	97113500	+	Mm2OR3.3.1	97214140	97215102	-	OGG2-201	100640
hg19	chr1	147000359	147002324	-	HsOR1.3.2P	146917456	146917842	+	OGG2-201	82517
cavPor3	scaffold_2	45454917	45456972	-	CapoORs2.4	45311636	45312580	+	OGG2-201	142337
oryCun2	chr13	43535577	43537176	+	OrcuORs0.29	43632005	43632931	-	OGG2-201	94829
bosTau8	chr3	22214637	22216823	+	-	22310518	22311483	-	OGG2-201	93695
canFam3	chr17	58094805	58094950	-	CafaOR17.1.3	57996386	57997345	+	OGG2-201	97460
equCab2	chr5	48554558	48556342	+	EqcaOR5.4.1	48632999	48633958	-	OGG2-201	76657
loxAfr3	scaffold_127	707001	710200	-	LoafORs127.9P	611512	612087	+	OGG2-201	94914
Skorpios
mm9	chr3	97113500	97114900	+	Mm2OR3.3.1	97214140	97215102	-	OGG2-201	99240
hg19	chr1	146999103	147000358	-	HsOR1.3.2P	146917456	146917842	+	OGG2-201	81261
cavPor3	scaffold_2	45453674	45454916	-	CapoORs2.4	45311636	45312580	+	OGG2-201	141094
oryCun2	chr13	43537282	43538263	+	OrcuORs0.29	43632005	43632931	-	OGG2-201	93742
bosTau8	chr3	22216824	22218663	+	-	22310518	22311483	-	OGG2-201	91855
canFam3	chr17	58093210	58094804	-	CafaOR17.1.3	57996386	57997345	+	OGG2-201	95865
equCab2	chr5	48556343	48557602	+	EqcaOR5.4.1	48632999	48633958	-	OGG2-201	75397
loxAfr3	scaffold_127	705939	707000	-	LoafORs127.9P	611512	612087	+	OGG2-201	93852
Pontikos
mm9	chr3	97141900	97143500	+	Mm2OR3.3.1	97214140	97215102	-	OGG2-201	70640
hg19	chr1	146966299	146968114	-	HsOR1.3.2P	146917456	146917842	+	OGG2-201	48457
cavPor3	scaffold_2	45426262	45427781	-	CapoORs2.4	45311636	45312580	+	OGG2-201	113682
oryCun2	chr13	43582092	43584031	+	OrcuORs0.29	43632005	43632931	-	OGG2-201	47974
bosTau8	chr3	22256402	22258471	+	-	22310518	22311483	-	OGG2-201	52047
canFam3	chr17	58059362	58061665	-	CafaOR17.1.3	57996386	57997345	+	OGG2-201	62017
equCab2	chr5	48585470	48587295	+	EqcaOR5.4.1	48632999	48633958	-	OGG2-201	45704
loxAfr3	scaffold_127	660509	663596	-	LoafORs127.9P	611512	612087	+	OGG2-201	48422
Folegandros
mm9	chr3	97294700	97296500	+	Mm2OR3.3.1	97214140	97215102	-	OGG2-201	79598
hg19	chr1	146828958	146829287	-	HsOR1.3.1P	146890771	146891256	+	OGG2-201	61484
cavPor3	scaffold_2	45185219	45186468	-	CapoORs2.2P	45251587	45251979	+	OGG2-201	65119
oryCun2	chr13	43771176	43772247	+	OrcuORs0.31P	43679359	43680075	-	OGG2-201	91101
bosTau8	chr3	22415885	22417172	-	-	22373244	22373930	-	OGG2-201	41955
canFam3	chr17	57880318	57881662	-	CafaOR17.1.1P	57933037	57933876	+	OGG2-201	51375
equCab2	chr5	48705007	48706130	+	EqcaOR5.4.2P	48661170	48661829	-	OGG2-201	43178
loxAfr3	scaffold_127	312554	313786	-	LoafORs127.1P	378689	379255	+	OGG2-201	64903
Kos
mm9	chr3	106678500	106680100	+	Mm2OR3.4.1	106624525	106625475	-	OGG2-413	53025
hg19	chr1	111340659	111341640	-	HsOR1.2.1P	111396582	111397493	+	OGG2-413	54942
cavPor3	scaffold_2	35022522	35022967	-	CapoORs2.1	35107000	35107950	+	OGG2-413	84033
oryCun2	chr13	53397152	53398651	+	OrcuORs0.32	53305666	53306616	-	OGG2-413	90536
bosTau8	chr3	32711235	32711955	+	X	X	X	X	X	X
canFam3	chr6	41226407	41227888	+	CafaOR6.5.1	41127832	41128785	-	OGG2-413	97622
equCab2	chr5	57474789	57476340	+	EqcaOR5.5.1	57431821	57432771	-	OGG2-413	42018
loxAfr3	scaffold_11	56109846	56112120	-	LoafORs11.1	56202593	56203576	+	OGG2-413	90473
P
mm9	chr7	114190700	114192100	+	Mm2OR7.7.23	114179650	114180624	+	OGG2-71	10076
hg19	chr11	6876957	6878266	+	HsOR11.4.4	6866902	6867867	+	OGG2-71	9090
cavPor3	scaffold_134	2822431	2823632	-	CapoORs134.37P	2799412	2800198	-	OGG2-71	22233
oryCun2	chr1	148340175	148368592	+	OrcuORs3.24	148357374	148358336	+	OGG2-71	0
bosTau8	chr15	46502676	46503829	-	-	46516485	46517453	+	OGG2-71	12656
canFam3	chr21	30316074	30317577	+	CafaOR21.3.13	30311378	30312331	+	OGG2-71	3743
equCab2	chr7	76304383	76305898	+	EqcaOR7.6.20	76318842	76319795	+	OGG2-71	12944
loxAfr3	scaffold_21	43558127	43559149	-	LoafORs21.142	43566213	43567178	-	OGG2-71	7064
Ios
mm9	chr7	115939700	115941900	+	Mm2OR7.8.45	115968579	115969511	-	OGG2-52	26679
hg19	chr11	7910920	7913222	+	HsOR11.5.7	7949265	7950209	-	OGG2-52	36043
cavPor3	scaffold_134	1231734	1233613	-	CapoORs134.1	1271780	1272718	-	OGG2-423	38167
oryCun2	chr1	149689035	149691191	+	OrcuORs3.1	149707673	149708623	-	OGG2-52	16482
bosTau8	chr15	45267038	45268956	-	-	45240204	45241142	+	OGG2-52	25896
canFam3	chr21	31453706	31455636	+	CafaOR21.4.7	31460892	31461836	-	OGG2-52	5256
equCab2	chr7	77464849	77466803	+	EqcaOR7.7.30	77446582	77447514	+	OGG2-423	17335
loxAfr3	scaffold_21	41709054	41711252	-	LoafORs21.79	41694936	41695880	+	OGG2-52	13174
Milos
mm9	chr7	109661022	109662409	+	Mm2OR7.6.3	109642337	109643287	-	OGG1-60	17735
hg19	chr11	4208050	4209354	+	HsOR11.3.1P	4167579	4168166	-	OGG1-105	39884
cavPor3	scaffold_103	4010427	4011232	+	CapoORs103.5	3989446	3990453	-	OGG1-60	19974
oryCun2	chr1	145108278	145108615	+	OrcuORs3.157	145091679	145092629	-	OGG1-60	15649
bosTau8	chr15	51754343	51758782	-	-	51778327	51779310	+	OGG1-60	19545
canFam3	chr21	26663006	26664350	+	CafaOR21.2.2P	26646161	26647109	-	OGG1-60	15897
equCab2	chr7	72100608	72100826	+	EqcaOR7.5.2	72081648	72082652	-	OGG1-60	17956
loxAfr3	scaffold_79	8411819	8413174	+	LoafORs79.8P	8395715	8396599	-	OGG1-60	15220
Ikaria
mm9	chr7	106936000	106937199	+	Mm2OR7.5.2	106915674	106916639	+	OGG2-236	19361
hg19	chr11	74746877	74748021	-	HsOR11.16.1P	74782211	74783136	-	OGG2-236	34190
cavPor3	scaffold_103	644062	645048	+	CapoORs103.3	611161	612105	+	OGG2-236	31957
oryCun2	chr1	141618369	141619541	+	OrcuORs3.160P	141576566	141577505	+	OGG2-254	40864
bosTau8	chr15	55066769	55067833	-	-	55089351	55090190	-	OGG2-254	21518
canFam3	chr21	23439458	23440548	+	CafaOR21.1.4	23436132	23437070	+	OGG2-236	2388
equCab2	chr7	69037249	69038357	+	EqcaOR7.4.4	69021058	69022023	+	OGG2-236	15226
loxAfr3	scaffold_79	2413048	2414273	+	LoafORs79.4	2384909	2385874	+	OGG2-236	27174
J
mm9	chr7	109658282	109660131	+	Mm2OR7.6.3	109642337	109643287	-	OGG1-60	14995
hg19	chr11	4204963	4206981	+	HsOR11.3.1P	4167579	4168166	-	OGG1-105	36797
cavPor3	scaffold_103	4007874	4009691	+	CapoORs103.5	3989446	3990453	-	OGG1-60	17421
oryCun2	chr1	145103839	145105605	+	OrcuORs3.157	145091679	145092629	-	OGG1-60	11210
bosTau8	chr15	51759715	51762280	-	-	51778327	51779310	+	OGG1-60	16047
canFam3	chr21	26659991	26661843	+	CafaOR21.2.2P	26646161	26647109	-	OGG1-60	12882
equCab2	chr7	72096256	72098540	+	EqcaOR7.5.2	72081648	72082652	-	OGG1-60	13604
loxAfr3	scaffold_79	8408774	8410901	+	LoafORs79.8P	8395715	8396599	-	OGG1-60	12175
