# Supplementary material for: A long-range cis-regulatory element for class I odorant receptor genes
Source: Nat Commun. 2017 Oct 12;8:885. doi: 10.1038/s41467-017-00870-4 (PMC5638857; doi:10.1038/s41467-017-00870-4)
Supplement: Supplementary file 5 — Supplementary Data 2 [file 41467_2017_870_MOESM5_ESM.xlsx]

## Sheet: CHP_Olfr
Microarray probe set		Statistical analysis				Signal value				Annotation data (mm10)
TranscriptClusterID	genesymbol	FC	Log FC	p	p (Corr)	WT (raw)	KO (raw)	WT (normalized)	KO (normalized)	Chr	start	stop	strand	class	NCBI ID
10348635	Olfr1413	-1.06374	-0.0891453	0.456563	0.993465	149.947	142.11	-1.36956	-1.45871	chr1	92573125	92574206	+	2	NM_147037
10348637	Olfr1412	-1.05487	-0.0770628	0.681753	0.993465	224.824	214.866	-0.785216	-0.862279	chr1	92588332	92589297	+	2	NM_146277
10348639	Olfr1411	-1.1284	-0.174284	0.189505	0.993465	193.096	172.517	-1.00469	-1.17898	chr1	92596521	92597492	+	2	NM_146490
10348641	Olfr1410|Olfr1411	-1.18192	-0.241129	0.137694	0.976738	228.156	194.611	-0.763995	-1.00512	chr1	92607839	92608847	+	2	NM_146491
10348643	Olfr12	-1.09199	-0.126956	0.172185	0.993465	269.698	248.99	-0.52267	-0.649626	chr1	92619881	92620936	+	2	NM_206896
10351857	Olfr16	-1.05466	-0.0767748	0.342244	0.993465	175.828	168.074	-1.13985	-1.21662	chr1	172956768	172957817	+	2	NM_008763
10351859	Olfr1407-ps1	-1.19953	-0.262466	0.148031	0.993465	20.7088	17.4048	-4.2257	-4.48816	chr1	173150131	173150372	+	2
10351861	Olfr218	1.00063	0.000909501	0.989985	0.997349	86.3555	87.1137	-2.16565	-2.16474	chr1	173203358	173204299	+	2	NM_001001809
10351863	Olfr1404	-1.04511	-0.0636493	0.668608	0.993465	99.4809	95.9626	-1.96152	-2.02517	chr1	173215607	173216644	+	2	NM_146881
10351865	Olfr418-ps1	-1.00636	-0.00915289	0.945113	0.993465	132.173	132.407	-1.55159	-1.56074	chr1	173270147	173271137	+	2	NM_146651
10351884	Olfr433	1.01089	0.0156305	0.859119	0.993465	107.948	110.012	-1.84368	-1.82805	chr1	174041933	174042936	+	2	NM_146717
10351886	Olfr432	-1.0114	-0.0163467	0.848716	0.993465	66.2115	65.9987	-2.54886	-2.56521	chr1	174050375	174051313	+	2	NM_146716
10351888	Olfr430	-1.23601	-0.305691	0.187304	0.993465	173.632	141.622	-1.15798	-1.46367	chr1	174069300	174070253	+	2	NM_146718
10351891	Olfr429	-1.05771	-0.0809393	0.28213	0.993465	72.191	68.8083	-2.42412	-2.50506	chr1	174089042	174089980	+	2	NM_146722
10351893	Olfr427|Olfr426	-1.03304	-0.0468934	0.732369	0.993465	44.6297	43.5543	-3.11794	-3.16483	chr1	174099460	174100408	+	2	NM_207158///NM_001206926
10351895	Olfr424	1.02656	0.0378145	0.60765	0.993465	313.236	324.173	-0.306764	-0.26895	chr1	174136746	174137693	+	2	NM_146721
10351899	Olfr421-ps1	-1.03138	-0.0445737	0.748602	0.993465	17.2214	16.8335	-4.49174	-4.53631	chr1	174151481	174152530	+	2	NM_146720///NR_047667
10351903	Olfr420	-1.00746	-0.0107166	0.926152	0.993465	203.648	203.787	-0.927936	-0.938653	chr1	174158775	174159746	+	2	NM_146305
10351961	Olfr417	-1.0668	-0.0932894	0.460526	0.993465	138.437	130.825	-1.48479	-1.57808	chr1	174368916	174369848	+	2	NM_207137
10351963	Olfr248	-1.02298	-0.0327801	0.760774	0.993465	22.042	21.7223	-4.13569	-4.16847	chr1	174391019	174392000	+	2	NM_146714
10351966	Olfr414	1.02213	0.0315806	0.733433	0.993465	384.378	396.085	-0.0114859	0.0200947	chr1	174430430	174431384	+	2	NM_146761
10351968	Olfr220	-1.14937	-0.20084	0.307947	0.993465	851.945	747.267	1.13675	0.935908	chr1	174448625	174449602	+	2	NM_207694
10356671	Olfr1416	-1.21964	-0.286454	0.35733	0.993465	241.902	199.955	-0.67959	-0.966044	chr1	92479681	92480619	-	2	NM_147038
10356673	Olfr1415|Olfr1416|Olfr1414	-1.12598	-0.171179	0.329676	0.993465	577.784	517.318	0.576517	0.405338	chr1	92490815	92491753	-	2	NM_001011525///NM_147038///NM_147039
10356675	Olfr1414	1.02401	0.0342275	0.70224	0.993465	116.4	120.165	-1.73493	-1.7007	chr1	92511037	92512063	-	2	NM_147039
10360334	Olfr1408	-1.0127	-0.0182134	0.904046	0.993465	115.377	114.857	-1.74766	-1.76587	chr1	173130200	173131236	-	2	NM_146764
10360336	Olfr1406	-1.06297	-0.0880985	0.54857	0.993465	236.579	224.377	-0.711695	-0.799793	chr1	173183500	173184432	-	2	NM_146763
10360410	Olfr231	-1.04718	-0.06651	0.348754	0.993465	215.966	207.915	-0.843209	-0.909718	chr1	174117091	174118047	-	2	NM_001005520
10360412	Olfr419	-1.07952	-0.110393	0.360951	0.993465	277.658	259.299	-0.480706	-0.591099	chr1	174249889	174250976	-	2	NM_146715
10364381	Olfr1358	-1.05799	-0.0813217	0.391296	0.993465	198.206	188.868	-0.967016	-1.04834	chr10	78519592	78520566	+	2	XM_006514421
10364413	Olfr1355	1.02427	0.0345978	0.701746	0.993465	24.2968	25.0892	-3.99517	-3.96058	chr10	78879170	78880106	+	2	NM_207571
10364415	Olfr1354|Olfr8|Olfr1355	1.0943	0.130012	0.290211	0.993465	86.5147	95.4442	-2.163	-2.03299	chr10	78916842	78917796	+	2	NM_001199840///NM_207201///NM_207571
10364417	Olfr8	-1.07394	-0.102916	0.621881	0.993465	20.1396	18.9057	-4.2659	-4.36882	chr10	78955207	78956139	+	2	NM_207201
10364419	Olfr1353	-1.06946	-0.096889	0.334123	0.993465	50.962	48.0399	-2.92652	-3.02341	chr10	78969598	78970652	+	2	NM_147042
10364424	Olfr1352	-1.10255	-0.140841	0.388726	0.993465	289.125	264.369	-0.422322	-0.563163	chr10	78983792	78984721	+	2	NM_147071
10364426	Olfr1351	-1.08547	-0.118325	0.549749	0.993465	62.401	57.9555	-2.63437	-2.7527	chr10	79017324	79018283	+	2	NM_147040
10364428	Olfr57	1.09675	0.133235	0.394003	0.993465	109.705	121.299	-1.82038	-1.68714	chr10	79034798	79035757	+	2	NM_147041
10367471	Olfr9	-1.0224	-0.0319574	0.895802	0.993465	51.8579	51.1349	-2.90138	-2.93334	chr10	128989849	128990900	+	2	NM_146861
10367473	Olfr763	-1.00114	-0.00164219	0.990977	0.997349	47.0316	47.3607	-3.04231	-3.04395	chr10	129011222	129012265	+	2	NM_146862
10367477	Olfr774	1.09164	0.126503	0.302355	0.993465	55.9963	61.6258	-2.79061	-2.66411	chr10	129238151	129239089	+	2	NM_207620
10367479	Olfr775	-1.0025	-0.00360421	0.976375	0.993465	95.5031	96.0406	-2.02039	-2.024	chr10	129250536	129251474	+	2	NM_146545
10367481	Olfr776	1.0308	0.0437693	0.772682	0.993465	108.791	113.055	-1.83246	-1.78869	chr10	129260963	129261901	+	2	NM_207559
10367483	Olfr782|Olfr804	1.06729	0.093953	0.54603	0.993465	64.4878	69.3877	-2.58692	-2.49296	chr10	129311191	129312108	+	2	NM_001011797///NM_001011821
10367485	Olfr780	-1.06282	-0.0878927	0.373634	0.993465	29.8812	28.3441	-3.6967	-3.7846	chr10	129321625	129322563	+	2	NM_146284
10367487	Olfr781	1.03828	0.0541926	0.618618	0.993465	15.514	16.2391	-4.64237	-4.58818	chr10	129332883	129333818	+	2	NM_146728
10367489	Olfr782|Olfr804	1.06729	0.093953	0.54603	0.993465	64.4878	69.3877	-2.58692	-2.49296	chr10	129350565	129351509	+	2	NM_001011797///NM_001011821
10367491	Olfr784	1.11627	0.158687	0.173769	0.993465	145.074	163.261	-1.41722	-1.25854	chr10	129387635	129388594	+	2	NM_146729
10367493	Olfr787|Olfr775|Olfr774|Olfr776	-1.10296	-0.141376	0.252248	0.993465	308.445	281.93	-0.329003	-0.470379	chr10	129409731	129410216	+	2	NM_001011822///NM_146545///NM_207620///NM_207559
10367495	Olfr786	1.05582	0.0783642	0.476194	0.993465	131.056	139.498	-1.56383	-1.48547	chr10	129436814	129437752	+	2	NM_146549
10367497	Olfr787	-1.10328	-0.141803	0.498513	0.993465	39.6427	36.2242	-3.28889	-3.43069	chr10	129462678	129463616	+	2	NM_001011822
10367499	Olfr788	-1.01357	-0.0194513	0.900596	0.993465	249	247.666	-0.637867	-0.657319	chr10	129472694	129473629	+	2	NM_146551
10367503	Olfr790	-1.09851	-0.135551	0.366556	0.993465	45.0247	41.3207	-3.10523	-3.24078	chr10	129500813	129501882	+	2	NM_146933
10367505	Olfr791	1.13638	0.184441	0.135579	0.967399	82.1118	94.0699	-2.23835	-2.05391	chr10	129526229	129527167	+	2	NM_146930
10367507	Olfr792	1.04926	0.0693737	0.634175	0.993465	125.037	132.265	-1.63165	-1.56228	chr10	129540539	129541474	+	2	NM_001011849
10367509	Olfr794	-1.08804	-0.121736	0.313942	0.993465	108.757	100.771	-1.8329	-1.95464	chr10	129570657	129571619	+	2	NM_146378
10367511	Olfr799	-1.0825	-0.114364	0.291736	0.993465	59.1545	55.0914	-2.71145	-2.82582	chr10	129647130	129648065	+	2	NM_146927
10367513	Olfr800|Olfr777	1.13139	0.178102	0.205321	0.993465	95.2877	108.686	-2.02365	-1.84555	chr10	129659808	129660743	+	2	NM_146548///NM_146544
10367517	Olfr804	1.15741	0.210896	0.252051	0.993465	8.9541	10.4479	-5.43532	-5.22443	chr10	129704880	129705824	+	2	NM_001011821
10367519	Olfr808	1.09901	0.136202	0.243095	0.993465	181.583	201.186	-1.09339	-0.957186	chr10	129767498	129768436	+	2	NM_146928
10367521	Olfr809	-1.00574	-0.00825199	0.963496	0.993465	55.1239	55.2559	-2.81326	-2.82152	chr10	129775827	129776926	+	2	NM_146324
10367524	Olfr813	1.01536	0.0219893	0.839908	0.993465	190.24	194.735	-1.02619	-1.0042	chr10	129856520	129857452	+	2	NM_207147
10367526	Olfr820	-1.10175	-0.139803	0.39047	0.993465	277.113	253.568	-0.483538	-0.623341	chr10	130017301	130018361	+	2	NM_146675
10367528	Olfr821	-1.07235	-0.100776	0.629008	0.993465	120.986	113.742	-1.67918	-1.77995	chr10	130033628	130034565	+	2	NM_146776
10367530	Olfr822	1.10677	0.146355	0.12063	0.948507	91.9928	102.644	-2.07442	-1.92807	chr10	130074412	130075350	+	2	NM_146671
10370519	Olfr1357	1.08182	0.113462	0.164971	0.993465	144.461	157.553	-1.42334	-1.30987	chr10	78611584	78612639	-	2	NM_001011737
10370538	Olfr1356	1.01119	0.0160542	0.911041	0.993465	75.9793	77.4552	-2.35034	-2.33428	chr10	78846772	78847913	-	2	NM_146308
10373604	Olfr764	1.66707	0.737311	0.190062	0.993465	23.9927	40.3232	-4.01334	-3.27603	chr10	129033875	129034792	-	2	XM_887185
10373606	Olfr765	-1.19572	-0.257875	0.333688	0.993465	157.895	133.126	-1.29505	-1.55292	chr10	129046132	129047061	-	2	NM_001085477
10373608	Olfr766	-1.09173	-0.126611	0.722496	0.993465	85.1856	78.6639	-2.18533	-2.31194	chr10	129063028	129063966	-	2	XM_621234
10373610	Olfr767	-1.11117	-0.152076	0.162106	0.993465	190.525	172.86	-1.02403	-1.17611	chr10	129079032	129079961	-	2	NM_146318
10373612	Olfr768	-1.08629	-0.119413	0.385775	0.993465	10.7037	9.93369	-5.17783	-5.29724	chr10	129093034	129093972	-	2	NM_146864
10373614	Olfr769	-1.02704	-0.0384952	0.778859	0.993465	134.444	131.97	-1.52701	-1.5655	chr10	129111428	129112511	-	2	NM_146267
10373616	Olfr770	-1.00442	-0.0063593	0.967065	0.993465	71.582	71.8476	-2.43635	-2.4427	chr10	129132831	129133766	-	2	NM_146863///XM_006513671
10373618	Olfr771	-1.14435	-0.194532	0.224267	0.993465	46.3965	40.8741	-3.06193	-3.25646	chr10	129160029	129160982	-	2	NM_146547
10373620	Olfr772	-1.09824	-0.135192	0.374141	0.993465	35.6767	32.7499	-3.44096	-3.57615	chr10	129174084	129175019	-	2	NM_146266
10373622	Olfr772|Olfr773	-1.05188	-0.0729685	0.618855	0.993465	96.0108	92.0189	-2.01274	-2.08571	chr10	129186484	129187419	-	2	NM_146266///NM_207008
10373624	Olfr777|Olfr800	1.12829	0.174134	0.496946	0.993465	160.821	182.93	-1.26856	-1.09443	chr10	129268386	129269321	-	2	NM_146544///NM_146548
10373626	Olfr796	-1.22875	-0.297195	0.0694397	0.696119	349.26	286.554	-0.149715	-0.44691	chr10	129607547	129608479	-	2	NM_146931
10373628	Olfr798	-1.03728	-0.0528035	0.77989	0.993465	20.9727	20.3836	-4.20743	-4.26024	chr10	129625124	129626059	-	2	NM_146556
10373630	Olfr801	-1.16395	-0.219027	0.148463	0.993465	192.522	166.751	-1.00899	-1.22802	chr10	129669561	129670517	-	2	NM_146285
10373632	Olfr802	-1.04243	-0.0599458	0.792315	0.993465	132.923	128.551	-1.54343	-1.60337	chr10	129681799	129682737	-	2	NM_146932
10373634	Olfr803	-1.17313	-0.230368	0.55738	0.993465	75.2453	64.6628	-2.36434	-2.59471	chr10	129691113	129692039	-	2	NM_146554
10373636	Olfr805	1.03379	0.0479431	0.517854	0.993465	129.663	135.136	-1.57925	-1.5313	chr10	129722583	129723542	-	2	NM_146555
10373638	Olfr806	1.19358	0.2553	0.162209	0.993465	15.3289	18.4453	-4.65969	-4.40439	chr10	129737974	129738915	-	2	NM_146553
10373640	Olfr807	1.02058	0.0293954	0.868679	0.993465	100.852	103.767	-1.94177	-1.91237	chr10	129754513	129755448	-	2	NM_146929
10373642	Olfr810	-1.08212	-0.113862	0.388016	0.993465	329.559	307.029	-0.233478	-0.34734	chr10	129790609	129791614	-	2	NM_146550
10373645	Olfr811	1.07143	0.0995403	0.360489	0.993465	108.439	117.131	-1.83713	-1.73759	chr10	129801564	129802523	-	2	NM_146552
10373647	Olfr812	1.13273	0.179806	0.0459873	0.536371	68.4954	78.2186	-2.49994	-2.32013	chr10	129842096	129843040	-	2	NM_146795
10373649	Olfr814	1.14342	0.193359	0.419633	0.993465	14.3841	16.5811	-4.75146	-4.5581	chr10	129873817	129874755	-	2	NM_207159
10373653	Olfr815	1.12333	0.167784	0.452398	0.993465	18.1738	20.5815	-4.41408	-4.2463	chr10	129901776	129902726	-	2	NM_146670
10373655	Olfr816	1.11471	0.156666	0.330567	0.993465	190.521	214.104	-1.02407	-0.867401	chr10	129911338	129912276	-	2	NM_146672
10373660	Olfr818	1.06656	0.0929597	0.384689	0.993465	58.3063	62.6933	-2.73229	-2.63933	chr10	129945104	129946060	-	2	NM_146777
10373662	Olfr819|Olfr247|Gm10310	1.0725	0.100979	0.485116	0.993465	174.867	189.072	-1.14776	-1.04678	chr10	129965751	129966698	-	2	NM_001165944///NM_146269
10373664	Olfr819|Olfr247|Gm10310	1.01537	0.0220076	0.823132	0.993465	210.883	215.868	-0.877571	-0.855563	chr10	129974605	129975567	-	2	NM_001165944///NM_146269
10373666	Olfr819|Olfr247|Gm10310	1.01537	0.0220076	0.823132	0.993465	210.883	215.868	-0.877571	-0.855563	chr10	129983480	129984442	-	2	NM_001165944///NM_146269
10373668	Olfr823|Olfr824	-1.06696	-0.0934996	0.471289	0.993465	73.9239	69.8491	-2.3899	-2.4834	chr10	130111841	130112788	-	2	NM_146673///NM_146674
10373670	Olfr823|Olfr824	-1.1589	-0.212762	0.132811	0.965393	79.2055	68.9017	-2.29034	-2.5031	chr10	130126108	130127055	-	2	NM_146673///NM_146674
10373672	Olfr825	1.09834	0.135324	0.47672	0.993465	38.2961	42.4047	-3.33874	-3.20342	chr10	130162264	130163422	-	2	NM_146677
10373676	Olfr826	-1.06267	-0.0877001	0.452258	0.993465	53.3939	50.654	-2.85927	-2.94697	chr10	130179937	130180878	-	2	NM_146676
10373678	Olfr827	1.10153	0.139513	0.504609	0.993465	59.7653	66.3696	-2.69664	-2.55712	chr10	130210092	130211149	-	2	NM_146300
10375515	Ifi47|Olfr56	1.18371	0.243318	0.246121	0.993465	43.4543	51.8563	-3.15644	-2.91313	chr11	49050733	49135387	+	2	NM_001271676///NM_001271677///NM_008330///NM_010999
10375525	Olfr1395	-1.03363	-0.047721	0.653338	0.993465	679.555	662.8	0.810578	0.762857	chr11	49148259	49149212	+	2	NM_146877
10375527	Olfr1394	-1.08281	-0.114784	0.38005	0.993465	164.29	152.961	-1.23777	-1.35255	chr11	49160016	49160954	+	2	NM_146276
10375543	Olfr1393	-1.09738	-0.134065	0.215882	0.993465	257.2	236.285	-0.591125	-0.72519	chr11	49280150	49281085	+	2	NM_146471///XM_006533358
10375545	Olfr1392	-1.16995	-0.226453	0.213449	0.993465	314.445	270.956	-0.301206	-0.527659	chr11	49293297	49294322	+	2	NM_146470
10375547	Olfr10	-1.0464	-0.065428	0.615566	0.993465	199.858	192.552	-0.955039	-1.02047	chr11	49317548	49318483	+	2	NM_206822
10375549	Olfr1391	1.0158	0.0226216	0.735523	0.993465	209.436	214.478	-0.887506	-0.864884	chr11	49327413	49328348	+	2	NM_146468
10375551	Olfr1390	-1.02149	-0.0306687	0.746862	0.993465	75.7085	74.7197	-2.35549	-2.38616	chr11	49340534	49341469	+	2	NM_147065
10375553	Olfr1389	1.06978	0.0973075	0.300046	0.993465	196.019	211.404	-0.98302	-0.885712	chr11	49430427	49431499	+	2	NM_147066
10375557	Olfr1388	-1.05716	-0.0801923	0.578786	0.993465	153.121	146.022	-1.33934	-1.41953	chr11	49443853	49444788	+	2	NM_146467
10375561	Olfr1387	1.03502	0.0496598	0.652339	0.993465	160.178	167.138	-1.27434	-1.22468	chr11	49459681	49460616	+	2	NM_146473
10375563	Olfr1386|Olfr1385|Olfr1392|Olfr1393|Olfr10	-1.04384	-0.0619069	0.66339	0.993465	506.089	488.78	0.385377	0.32347	chr11	49470153	49471082	+	2	NM_001011741///NM_001011805///NM_146470///NM_146471///NM_206822///XM_006533358
10375565	Olfr1386|Olfr1385|Olfr1392|Olfr1393|Olfr10	-1.05458	-0.0766718	0.586059	0.993465	448.909	429.141	0.212409	0.135737	chr11	49494535	49495470	+	2	NM_001011741///NM_001011805///NM_146470///NM_146471///NM_206822///XM_006533358
10375567	Olfr1384	1.03668	0.0519756	0.722031	0.993465	187.138	195.583	-1.04991	-0.997938	chr11	49513618	49514651	+	2	NM_146472
10375570	Olfr1383	1.01348	0.0193199	0.867673	0.993465	232.995	238.059	-0.733718	-0.714398	chr11	49523725	49524660	+	2	NM_207574
10375572	Olfr1382	-1.1405	-0.189661	0.294776	0.993465	158.025	139.686	-1.29387	-1.48353	chr11	49535187	49536122	+	2	NM_001011790
10375574	Olfr1382|Olfr1381|Olfr1373|Olfr1371|Olfr1380|Olfr1374-ps1	-1.13683	-0.18502	0.325477	0.993465	558.592	495.36	0.527782	0.342761	chr11	49551749	49552684	+	2	NM_001011790///NM_146469///NM_207227///NM_207253///NM_207573
10375576	Olfr1380|Olfr1381|Olfr1373|Olfr1371|Olfr1374-ps1|Olfr1382	-1.08387	-0.116194	0.475693	0.993465	408.558	380.013	0.0765274	-0.0396666	chr11	49563923	49564860	+	2	NM_207573///NM_146469///NM_207227///NM_207253///NM_001011790
10375787	Olfr1378	-1.03906	-0.0552804	0.504107	0.993465	48.2517	46.816	-3.00536	-3.06064	chr11	50969020	50969967	+	2	NM_146910
10375789	Olfr1377	1.08143	0.112937	0.132518	0.965393	55.7832	60.8168	-2.79611	-2.68317	chr11	50984703	50985626	+	2	NM_146911
10375791	Olfr1376-ps1|Olfr51|Olfr1377|Olfr1378	-1.01248	-0.0178872	0.898949	0.993465	165.873	165.164	-1.22393	-1.24182	chr11	50991795	50992705	+	2	NM_146909///NM_146911///NM_146910
10375793	Olfr51	1.09373	0.129252	0.455026	0.993465	53.6113	59.1136	-2.8534	-2.72415	chr11	51006974	51007897	+	2	NM_146909
10375795	Olfr54	-1.12557	-0.170656	0.239391	0.993465	179.687	160.941	-1.10853	-1.27918	chr11	51027004	51027945	+	2	NM_010997
10375797	Olfr54|Olfr1375-ps1	-1.05147	-0.0724077	0.507249	0.993465	223.405	214.199	-0.794354	-0.866761	chr11	51048109	51049050	+	2	NM_010997
10375815	Olfr1374-ps1	-1.10015	-0.137698	0.355498	0.993465	8.26755	7.57615	-5.55041	-5.68811	chr11	51142532	51143467	+	2
10376392	Olfr325|Olfr329-ps	-1.01965	-0.0280674	0.817641	0.993465	101.376	100.232	-1.9343	-1.96237	chr11	58580846	58581826	+	2	NM_207153
10376394	Olfr324	-1.12385	-0.168449	0.394925	0.993465	210.5	188.828	-0.880192	-1.04864	chr11	58597392	58598393	+	2	NM_001011743
10376402	Olfr322	-1.06112	-0.0855903	0.534013	0.993465	101.82	96.7366	-1.92799	-2.01358	chr11	58665561	58666544	+	2	NM_207693
10376404	Olfr320	-1.15918	-0.21311	0.207728	0.993465	166.248	144.586	-1.22067	-1.43378	chr11	58683875	58684795	+	2	NM_207230
10376406	Olfr319	-1.03456	-0.0490189	0.731765	0.993465	146.922	143.171	-1.39896	-1.44798	chr11	58701703	58702623	+	2	NM_146500
10376408	Olfr316	-1.01483	-0.0212359	0.868588	0.993465	107.717	107.007	-1.84677	-1.86801	chr11	58757667	58758587	+	2	NM_001011818
10376410	Olfr315	1.00178	0.00256576	0.985554	0.996714	152.341	153.855	-1.34671	-1.34415	chr11	58778089	58779086	+	2	NM_146538
10376412	Olfr314	-1.03639	-0.051561	0.581964	0.993465	266.941	259.666	-0.537496	-0.589056	chr11	58786236	58787228	+	2	NM_001011760
10376414	Olfr313	1.06472	0.0904681	0.50155	0.993465	59.768	64.1542	-2.69657	-2.6061	chr11	58816928	58818001	+	2	NM_146536
10376416	Olfr312	-1.15345	-0.205961	0.121888	0.948507	71.8906	62.834	-2.43014	-2.6361	chr11	58831156	58832082	+	2	NM_001011819
10376418	Olfr311	-1.03111	-0.0441968	0.456535	0.993465	59.8186	58.4863	-2.69535	-2.73954	chr11	58841116	58842042	+	2	NM_146537
10376532	Olfr225	-1.06172	-0.0864098	0.452034	0.993465	68.0908	64.6545	-2.50848	-2.59489	chr11	59612966	59614020	+	2	NM_001011740
10378395	Olfr20|Spata22	-1.00478	-0.00687442	0.967758	0.993465	99.8822	100.217	-1.95571	-1.96259	chr11	73353755	73354699	+	2	NM_146923
10378397	Olfr376	-1.05352	-0.075219	0.595585	0.993465	67.9494	65.0227	-2.51148	-2.5867	chr11	73374751	73375704	+	2	NM_001172686///NM_146922
10378399	Olfr384	-1.31641	-0.396609	0.0758567	0.724521	65.0627	49.8269	-2.57411	-2.97072	chr11	73602582	73603520	+	2	NM_207224
10378401	Olfr387-ps1	-1.1446	-0.194848	0.300316	0.993465	256.016	225.494	-0.597779	-0.792627	chr11	73665031	73665542	+	2
10378407	Olfr390	-1.05692	-0.0798715	0.54346	0.993465	190.848	182.04	-1.02159	-1.10146	chr11	73786940	73787875	+	2	NM_146347
10378409	Olfr396-ps1	-1.04932	-0.0694585	0.785518	0.993465	20.799	19.9827	-4.21943	-4.28889	chr11	73928007	73928945	+	2
10378413	Olfr23	1.00216	0.00311468	0.988089	0.996908	80.856	81.6906	-2.26059	-2.25747	chr11	73940248	73941225	+	2	NM_010970
10378415	Olfr22-ps1	-1.02525	-0.0359688	0.597534	0.993465	55.0766	54.1579	-2.8145	-2.85047	chr11	73954701	73955118	+	2
10378417	Olfr397	-1.09058	-0.125094	0.420916	0.993465	45.1338	41.7223	-3.10173	-3.22683	chr11	73964530	73965620	+	2	NM_146346
10378424	Olfr400-ps1	-1.06552	-0.0915632	0.43204	0.993465	31.693	29.9863	-3.61178	-3.70334	chr11	74104841	74110789	+	2
10378427	Olfr401	-1.09733	-0.133995	0.118517	0.948507	199.824	183.583	-0.955285	-1.08928	chr11	74121291	74122238	+	2	NM_146706
10378429	Olfr402	-1.09003	-0.124366	0.464018	0.993465	73.9221	68.369	-2.38994	-2.5143	chr11	74155115	74156126	+	2	NM_146708
10378432	Olfr43|Olfr403|Olfr405-ps1	1.01828	0.0261364	0.769923	0.993465	221.956	227.855	-0.803738	-0.777602	chr11	74195505	74196446	+	2	NM_146711///NM_207622
10378434	Olfr406|Olfr59|Olfr409-ps1|Olfr404-ps1	-1.16956	-0.225967	0.304791	0.993465	366.716	316.104	-0.0793506	-0.305318	chr11	74269391	74270362	+	2	NM_001011863///NM_011002
10378436	Olfr59	-1.17079	-0.227483	0.514607	0.993465	256.418	220.796	-0.595517	-0.823	chr11	74288648	74289619	+	2	NM_011002
10378443	Olfr412	-1.05559	-0.078055	0.458888	0.993465	141.143	134.799	-1.45686	-1.53491	chr11	74364671	74365609	+	2	NM_001011851
10385540	Olfr1396	-1.16383	-0.218877	0.20357	0.993465	385.892	334.272	-0.00581614	-0.224693	chr11	49112777	49113757	-	2	NM_146337
10385768	Olfr1381|Olfr1373|Olfr1371|Olfr1382|Olfr1380|Olfr1374-ps1	-1.12485	-0.169734	0.346974	0.993465	546.568	489.86	0.496386	0.326652	chr11	52144593	52145931	-	2	NM_146469///NM_207227///NM_207253///NM_001011790///NM_207573
10385770	Olfr1372-ps1	1.01426	0.0204249	0.862727	0.993465	268.546	274.594	-0.528843	-0.508418	chr11	52154876	52157907	-	2	NR_034155
10385774	Olfr1371|Olfr1382|Olfr1381|Olfr1373|Olfr1380|Olfr1374-ps1	-1.12896	-0.174991	0.369785	0.993465	511.452	456.72	0.400585	0.225593	chr11	52213052	52213987	-	2	NM_207253///NM_001011790///NM_146469///NM_207227///NM_207573
10386178	Olfr30	-1.21677	-0.283061	0.176149	0.993465	429.687	356.012	0.149272	-0.133789	chr11	58454915	58455980	-	2	NM_146878
10386180	Olfr333-ps1	-1.08122	-0.112665	0.420157	0.993465	145.086	135.28	-1.4171	-1.52977	chr11	58477334	58478291	-	2
10386182	Olfr332	-1.04387	-0.0619463	0.609821	0.993465	337.279	325.735	-0.20007	-0.262016	chr11	58489719	58490753	-	2	NM_001011770
10386185	Olfr331|Olfr329-ps|Olfr325|Olfr330|Olfr328|Olfr224	-1.05608	-0.0787163	0.416638	0.993465	525.12	501.286	0.438633	0.359916	chr11	58501598	58502572	-	2	NM_001011861///NM_001011531///NM_207153///NM_146502///NM_207695///NM_146879
10386189	Olfr330	-1.04105	-0.058033	0.477846	0.993465	270.168	261.63	-0.520157	-0.57819	chr11	58528937	58530070	-	2	NM_146879
10386191	Olfr329-ps|Olfr330|Olfr325|Olfr331|Olfr328|Olfr224	-1.07881	-0.109447	0.330704	0.993465	552.057	515.893	0.510803	0.401356	chr11	58542518	58543474	-	2	NM_001011531///NM_146879///NM_207153///NM_001011861///NM_146502///NM_207695
10386193	Olfr328	-1.12309	-0.167479	0.200248	0.993465	226.153	203.006	-0.776713	-0.944192	chr11	58551305	58552237	-	2	NM_146502
10386195	Olfr224	1.02954	0.0419951	0.761583	0.993465	129.195	134.094	-1.58447	-1.54247	chr11	58566399	58567361	-	2	NM_207695
10386205	Olfr323	-1.08537	-0.118193	0.586138	0.993465	36.7473	34.1325	-3.39831	-3.5165	chr11	58625073	58626044	-	2	NM_146376
10386207	Olfr318|Olfr316|Olfr320|Olfr319	-1.07433	-0.103432	0.380578	0.993465	299.814	281.345	-0.369945	-0.473377	chr11	58720126	58721046	-	2	NM_146501///NM_001011818///NM_207230
10386209	Olfr317	-1.02425	-0.0345705	0.748993	0.993465	77.0073	75.7963	-2.33095	-2.36552	chr11	58732180	58733163	-	2	NM_001011769
10386416	Olfr222	-1.13363	-0.180945	0.172945	0.993465	217.284	193.232	-0.834434	-1.01538	chr11	59570781	59571738	-	2	NM_001011789
10386420	Olfr223	-1.03782	-0.0535529	0.536498	0.993465	64.7816	62.9294	-2.58036	-2.63391	chr11	59589067	59590177	-	2	NM_146429
10388263	Olfr377-ps1	-1.09684	-0.133349	0.317529	0.993465	43.8766	40.3287	-3.14249	-3.27584	chr11	73388081	73389030	-	2
10388265	Olfr1	-1.04679	-0.0659694	0.769069	0.993465	171.696	165.357	-1.17416	-1.24013	chr11	73395076	73396020	-	2	NM_146921
10388267	Olfr378	1.01197	0.017169	0.93183	0.993465	42.3012	43.1562	-3.19524	-3.17808	chr11	73425037	73425981	-	2	NM_147024
10388269	Olfr379-ps1	-1.09063	-0.125162	0.292374	0.993465	47.8316	44.2141	-3.01798	-3.14314	chr11	73433288	73434224	-	2
10388272	Olfr380	-1.05518	-0.0774879	0.591873	0.993465	87.3222	83.4298	-2.14959	-2.22708	chr11	73453275	73454210	-	2	NM_147025
10388274	Olfr381	-1.02879	-0.040951	0.785628	0.993465	89.3087	87.5162	-2.11714	-2.15809	chr11	73485887	73486822	-	2	NM_147022
10388276	Olfr382	1.04347	0.0613961	0.817703	0.993465	20.9708	22.0607	-4.20756	-4.14617	chr11	73516259	73517197	-	2	NM_146443
10388278	Olfr383-ps1	-1.17301	-0.230211	0.295293	0.993465	13.0673	11.2308	-4.88998	-5.12019	chr11	73540419	73541353	-	2
10388280	Olfr385	-1.06483	-0.0906289	0.500846	0.993465	25.1935	23.8523	-3.94289	-4.03352	chr11	73588798	73589736	-	2	NM_147023
10388282	Olfr388-ps1	-1.19028	-0.251305	0.128136	0.965393	28.2601	23.9357	-3.77717	-4.02848	chr11	73724082	73725022	-	2
10388284	Olfr389	-1.1682	-0.224293	0.177324	0.993465	255.135	220.178	-0.602752	-0.827045	chr11	73776387	73777325	-	2	NM_147009
10388286	Olfr391-ps|Olfr395|Olfr255|Olfr390|Olfr20|Olfr394|Olfr393|Olfr384|Olfr377-ps1|Spata22	-1.09333	-0.128732	0.392481	0.993465	347.333	320.27	-0.157694	-0.286426	chr11	73798817	73799755	-	2	NM_001159775///NM_147005///NM_001005780///NM_146347///NM_146923///NM_147007///NM_147008///NM_207224
10388288	Olfr392	-1.16792	-0.223942	0.328051	0.993465	157.203	135.697	-1.30139	-1.52533	chr11	73814142	73815080	-	2	NM_147006
10388290	Olfr393	-1.24379	-0.314746	0.257732	0.993465	196.371	159.166	-0.980435	-1.29518	chr11	73846544	73848123	-	2	NM_147008
10388292	Olfr394	-1.32589	-0.406966	0.211443	0.993465	306.35	232.933	-0.338834	-0.745799	chr11	73887438	73888370	-	2	NM_147007
10388294	Olfr395	-1.02476	-0.0352792	0.618244	0.993465	68.1207	67.0165	-2.50785	-2.54313	chr11	73906552	73907490	-	2	NM_147005
10388296	Olfr398	-1.23248	-0.301559	0.26809	0.993465	397.214	324.915	0.0359033	-0.265655	chr11	73983662	73984606	-	2	NM_146710
10388298	Olfr139	-1.0272	-0.0387116	0.629894	0.993465	171.768	168.582	-1.17356	-1.21227	chr11	74044323	74045272	-	2	NM_147003
10388300	Olfr399	-1.01068	-0.0153208	0.871063	0.993465	170.661	170.233	-1.18288	-1.1982	chr11	74053776	74054778	-	2	NM_147004
10388302	Olfr43	-1.00211	-0.00304706	0.97582	0.993465	131.03	131.818	-1.56412	-1.56716	chr11	74206198	74207289	-	2	NM_146711
10388304	Olfr405-ps1	-1.19169	-0.25301	0.0601641	0.656885	50.088	42.3733	-2.95148	-3.20449	chr11	74255710	74256631	-	2
10388306	Olfr410	-1.0542	-0.0761523	0.533826	0.993465	190.388	182.07	-1.02507	-1.10122	chr11	74334282	74335229	-	2	NM_146707
10388308	Olfr411	-1.06028	-0.0844422	0.437466	0.993465	386.601	367.591	-0.00317001	-0.0876121	chr11	74346635	74347582	-	2	NM_146709
10389668	Olfr462	-1.04468	-0.0630629	0.502844	0.993465	203.996	196.861	-0.925476	-0.988538	chr11	87888959	87889894	-	2	NM_146411
10389670	Olfr463	1.00409	0.0058827	0.95338	0.993465	209.868	212.442	-0.88453	-0.878647	chr11	87892987	87893922	-	2	NM_146413
10389672	Olfr464	-1.09945	-0.136778	0.440721	0.993465	320.98	294.325	-0.27153	-0.408308	chr11	87913920	87915003	-	2	NM_146412
10403899	Olfr263|Olfr1369-ps1	-1.11636	-0.158808	0.359443	0.993465	266.611	240.766	-0.539277	-0.698085	chr13	21115694	21116647	+	2	NM_010984
10403901	Olfr263	1.08544	0.118283	0.411499	0.993465	127.874	139.93	-1.5993	-1.48101	chr13	21132698	21133784	+	2	NM_010984
10403917	Olfr1367	1.43689	0.522953	0.0211413	0.272813	28.8484	41.7896	-3.74745	-3.2245	chr13	21346930	21347880	+	2	NM_146533
10403936	Olfr1359|Olfr1360	1.03137	0.0445684	0.786078	0.993465	380.388	395.517	-0.0265436	0.0180248	chr13	21703003	21703944	+	2	NM_001011820///NM_146543
10405849	Olfr466	-1.03362	-0.0477107	0.751904	0.993465	97.349	94.9493	-1.99278	-2.04049	chr13	65152226	65153152	+	2	NM_146819
10407995	Olfr1370	-1.0395	-0.0558881	0.723112	0.993465	286.767	278.117	-0.434134	-0.490023	chr13	21072349	21073299	-	2	NM_146535
10407997	Olfr1368	1.0084	0.0120639	0.926023	0.993465	209.429	212.907	-0.887556	-0.875492	chr13	21142018	21143081	-	2	NM_146534
10408056	Olfr1366	-1.1988	-0.261592	0.132849	0.965393	222.798	187.365	-0.798275	-1.05987	chr13	21537017	21537958	-	2	NM_146283
10408058	Olfr1535	-1.09647	-0.132867	0.0989978	0.851662	96.3292	88.5694	-2.00797	-2.14084	chr13	21555040	21556020	-	2	NM_207572
10408060	Olfr1364	-1.02239	-0.0319398	0.754538	0.993465	272.432	268.637	-0.508119	-0.540058	chr13	21573510	21574454	-	2	NM_146540
10408062	Olfr1362	1.20514	0.269206	0.0183237	0.249738	142.816	173.516	-1.43986	-1.17065	chr13	21611020	21612004	-	2	NM_146744
10408064	Olfr11	-1.01416	-0.0202811	0.856641	0.993465	177.546	176.493	-1.12582	-1.1461	chr13	21638580	21639521	-	2	NM_146542
10408066	Olfr1361	-1.07385	-0.102786	0.126475	0.964867	255.693	240.049	-0.599603	-0.702389	chr13	21658368	21659321	-	2	NM_146541
10408068	Olfr1359|Olfr1360	1.02544	0.0362466	0.821834	0.993465	376.757	389.489	-0.04038	-0.00413338	chr13	21674001	21674942	-	2	NM_001011820///NM_146543
10412757	Olfr31	1.08898	0.122978	0.46256	0.993465	157.077	172.447	-1.30254	-1.17956	chr14	14327986	14329066	+	2	NM_147027
10412771	Olfr721-ps1	-1.00921	-0.0132281	0.921879	0.993465	182.894	182.7	-1.08301	-1.09624	chr14	14407218	14408198	+	2
10414468	Olfr727	1.06815	0.0951129	0.429353	0.993465	844.279	909.16	1.12371	1.21882	chr14	50126579	50127553	+	2	NM_146319
10414473	Olfr736	-1.04586	-0.064686	0.4699	0.993465	117.841	113.591	-1.71718	-1.78186	chr14	50392758	50393696	+	2	NM_146666
10414475	Olfr738	1.09546	0.131532	0.494392	0.993465	98.0462	108.28	-1.98248	-1.85095	chr14	50413546	50414481	+	2	NM_146420
10414477	Olfr739	1.13394	0.181339	0.21891	0.993465	40.5873	46.3983	-3.25491	-3.07357	chr14	50424521	50425450	+	2	NM_146668
10414479	Olfr740	1.0793	0.110095	0.377025	0.993465	189.125	205.785	-1.03467	-0.924577	chr14	50453054	50453989	+	2	NM_146667
10414481	Olfr741	1.29851	0.376856	0.140843	0.989228	938.043	1227.98	1.27564	1.65249	chr14	50473057	50486395	+	2	NM_207133
10414483	Olfr742	1.25226	0.324532	0.0693385	0.696119	146.573	185.042	-1.40239	-1.07786	chr14	50515206	50516141	+	2	NM_146430
10414485	Olfr743	1.04851	0.0683473	0.663956	0.993465	422.776	446.897	0.12588	0.194228	chr14	50533414	50534349	+	2	NM_001177508
10414487	Olfr744	1.04132	0.05841	0.744595	0.993465	112.056	117.636	-1.7898	-1.73139	chr14	50618224	50619206	+	2	NM_001011738
10414489	Olfr745	-1.11204	-0.153215	0.353155	0.993465	418.324	379.239	0.110605	-0.0426097	chr14	50642283	50643269	+	2	NM_146299
10414491	Olfr746	1.0064	0.00920296	0.932802	0.993465	22.9173	23.2518	-4.0795	-4.0703	chr14	50653239	50654183	+	2	NM_146298
10414493	Olfr748	1.04225	0.0597026	0.671444	0.993465	64.7746	68.0613	-2.58051	-2.52081	chr14	50710301	50711276	+	2	NM_001011837
10414700	Olfr1509	-1.00422	-0.00607401	0.965952	0.993465	212.348	213.178	-0.867584	-0.873658	chr14	52450393	52451402	+	2	NM_020514
10417698	Olfr720	-1.00543	-0.00780851	0.950637	0.993465	211.704	212.276	-0.871968	-0.879777	chr14	14175095	14176117	-	2	NM_146392
10419426	Olfr722	1.23924	0.309457	0.084392	0.76968	46.7239	58.3737	-3.05178	-2.74233	chr14	49894258	49901941	-	2	NM_146494
10419429	Olfr723|Olfr724	-1.0372	-0.0526901	0.646173	0.993465	117.351	114.064	-1.72319	-1.77588	chr14	49928613	49929542	-	2	NM_001011530///NM_146492
10419431	Olfr723|Olfr724	-1.0508	-0.0714922	0.588749	0.993465	124.849	119.78	-1.63383	-1.70532	chr14	49960091	49961096	-	2	NM_001011530///NM_146492
10419435	Olfr725	1.10831	0.148358	0.185177	0.993465	273.506	305.598	-0.502441	-0.354083	chr14	50034391	50035500	-	2	NM_146317
10419438	Olfr726	1.11935	0.162663	0.168154	0.993465	758.457	855.894	0.969054	1.13172	chr14	50083714	50084679	-	2	NM_146316
10419440	Olfr728	-1.15278	-0.205122	0.125772	0.964867	397.737	347.833	0.0378003	-0.167322	chr14	50139702	50140637	-	2	NM_001011809
10419442	Olfr729	-1.01653	-0.0236557	0.863024	0.993465	328.385	325.676	-0.238623	-0.262279	chr14	50147901	50148872	-	2	NM_146278
10419444	Olfr730	-1.04739	-0.0667956	0.756986	0.993465	239.117	230.157	-0.696299	-0.763094	chr14	50186262	50187218	-	2	NM_146493
10419446	Olfr731	1.0071	0.010211	0.935919	0.993465	101.786	103.344	-1.92847	-1.91826	chr14	50237903	50238883	-	2	NM_146363
10419448	Olfr732	-1.00586	-0.00843102	0.904226	0.993465	90.4858	90.6912	-2.09825	-2.10668	chr14	50281228	50282271	-	2	NM_146665
10419450	Olfr733	-1.0276	-0.0392846	0.787205	0.993465	220.069	215.901	-0.816061	-0.855345	chr14	50298337	50299330	-	2	NM_146663
10419452	Olfr734	1.09826	0.135224	0.348316	0.993465	102.912	113.945	-1.9126	-1.77737	chr14	50319892	50320833	-	2	NM_146664
10419454	Olfr735	-1.11675	-0.159306	0.534285	0.993465	128.225	115.755	-1.59533	-1.75464	chr14	50345376	50346440	-	2	NM_001011754
10419456	Olfr747	1.07479	0.104052	0.711263	0.993465	19.6044	21.2422	-4.30476	-4.20071	chr14	50680691	50681665	-	2	NM_207156
10419458	Olfr749	1.23065	0.299419	0.0747057	0.71919	18.6746	23.169	-4.37487	-4.07545	chr14	50736219	50737194	-	2	NM_020288
10419561	Olfr750	-1.04439	-0.0626603	0.730539	0.993465	154.391	149.033	-1.32742	-1.39008	chr14	51070396	51071394	-	2	NM_207558
10419604	Olfr221	-1.11825	-0.161239	0.348407	0.993465	157.534	142.023	-1.29835	-1.45959	chr14	52035174	52036235	-	2	NM_001001808
10419709	Olfr1513|Olfr1512	-1.03187	-0.0452636	0.795255	0.993465	269.065	262.877	-0.526062	-0.571326	chr14	52349103	52350044	-	2	NM_001012269///NM_146432
10419713	Olfr1512	-1.01548	-0.0221636	0.802172	0.993465	100.444	99.7182	-1.94762	-1.96979	chr14	52372110	52373051	-	2	NM_146432
10419715	Olfr1511|Olfr1510	1.00879	0.0126298	0.872968	0.993465	162.009	164.764	-1.25794	-1.24531	chr14	52389815	52390771	-	2	NM_146271///XM_006519025
10419717	Olfr1510	-1.13251	-0.179517	0.168699	0.993465	354.291	315.386	-0.129077	-0.308594	chr14	52409889	52410927	-	2	NM_146431
10419719	Olfr1508	-1.03507	-0.0497301	0.724025	0.993465	752.167	732.6	0.95704	0.90731	chr14	52462721	52467461	-	2	NM_020513
10419723	Olfr1507	-1.02713	-0.0386203	0.792491	0.993465	1383.91	1358.32	1.83666	1.79804	chr14	52489935	52491046	-	2	NM_001170918///NM_020512
10419742	Olfr49	1.10651	0.146016	0.232742	0.993465	124.292	138.65	-1.64029	-1.49427	chr14	54281952	54282893	-	2	NM_010991
10426592	Olfr282	-1.03208	-0.0455567	0.597757	0.993465	138.644	135.429	-1.48263	-1.52818	chr15	98437471	98438397	+	2	NM_146457
10426594	Olfr281	-1.02481	-0.0353584	0.873892	0.993465	227.936	224.229	-0.765383	-0.800741	chr15	98456285	98457343	+	2	NM_146280
10426601	Olfr279	-1.0507	-0.071353	0.576904	0.993465	223.388	214.34	-0.79446	-0.865813	chr15	98497474	98498406	+	2	NM_001001807
10432129	Olfr288	1.03006	0.0427291	0.6274	0.993465	53.681	55.745	-2.85153	-2.8088	chr15	98186013	98220977	-	2	NM_001011733///XM_006521174
10432133	Olfr286	1.05658	0.0793979	0.663228	0.993465	480.409	511.723	0.310248	0.389646	chr15	98226675	98227628	-	2	NM_001011779
10432150	Olfr285|Olfr257	-1.02566	-0.0365462	0.777423	0.993465	278.485	273.73	-0.476414	-0.51296	chr15	98312589	98313548	-	2	NM_001011778///NM_207554
10432152	Olfr284	-1.06527	-0.0912189	0.561298	0.993465	167.585	158.598	-1.20912	-1.30034	chr15	98340022	98340939	-	2	NM_146281
10432154	Olfr283	-1.11153	-0.152551	0.232519	0.993465	138.554	125.666	-1.48357	-1.63612	chr15	98378096	98379197	-	2	NM_147036
10433193	Olfr161	-1.03936	-0.0556943	0.6859	0.993465	41.6309	40.3806	-3.21829	-3.27398	chr16	3592398	3593339	+	2	NM_146860
10433212	Olfr15	-1.17366	-0.23101	0.226928	0.993465	828.446	711.617	1.09639	0.865385	chr16	3838975	3839913	+	2	NM_008762
10434287	Olfr166	-1.21944	-0.28622	0.275254	0.993465	574.092	474.616	0.567267	0.281047	chr16	19486793	19487832	+	2	NM_147068
10436409	Olfr183	1.02839	0.0403901	0.820455	0.993465	141.441	146.641	-1.45381	-1.41342	chr16	58995404	59000616	+	2	NM_146485
10436412	Olfr195	1.09455	0.130333	0.305937	0.993465	128.376	141.657	-1.59364	-1.46331	chr16	59148829	59149823	+	2	NM_146998
10436414	Olfr203	1.07584	0.105466	0.345863	0.993465	8.0951	8.77998	-5.58082	-5.47536	chr16	59303152	59304075	+	2	NM_146486
10438040	Olfr19	1.06789	0.0947596	0.374155	0.993465	175.496	188.937	-1.14257	-1.04781	chr16	16673050	16673979	-	2	NM_146335
10438421	Olfr164	1.02194	0.0313144	0.832076	0.993465	79.0117	81.403	-2.29388	-2.26256	chr16	19285765	19286741	-	2	NM_146451
10438423	Olfr165	1.00487	0.00700382	0.959555	0.993465	155.022	157.045	-1.32154	-1.31454	chr16	19407039	19408078	-	2	NM_146466
10438425	Olfr167	-1.00695	-0.00998764	0.931057	0.993465	316.469	316.845	-0.291949	-0.301936	chr16	19514696	19515634	-	2	NM_146935
10438427	Olfr168	-1.15178	-0.203861	0.219838	0.993465	1078.55	944.049	1.47701	1.27315	chr16	19529980	19530918	-	2	NM_146357
10438429	Olfr169|Olfr170|Olfr171	-1.05898	-0.0826813	0.654655	0.993465	781.476	743.958	1.01219	0.929505	chr16	19565940	19566881	-	2	NM_001011855///NM_146957///NM_146958
10438431	Olfr170	-1.13134	-0.178029	0.415037	0.993465	353.263	314.796	-0.13327	-0.311299	chr16	19605725	19606666	-	2	NM_146957
10438433	Olfr171	-1.05174	-0.0727811	0.683863	0.993465	245.434	235.26	-0.658681	-0.731463	chr16	19624157	19625101	-	2	NM_146958
10440134	Olfr172	-1.16776	-0.223747	0.506386	0.993465	54.6095	47.145	-2.82679	-3.05054	chr16	58760224	58761174	-	2	NM_147001
10440136	Olfr173	-1.16659	-0.222299	0.496135	0.993465	299.367	258.706	-0.372101	-0.5944	chr16	58796779	58797942	-	2	NM_147000
10440138	Olfr175-ps1	-1.11011	-0.150709	0.251946	0.993465	20.2754	18.413	-4.25621	-4.40692	chr16	58823744	58824707	-	2	NM_147002
10440141	Olfr177|Olfr176	1.1021	0.140249	0.054548	0.611056	74.9339	83.257	-2.37032	-2.23007	chr16	58872219	58873148	-	2	NM_146996///NM_146993
10440143	Olfr178	1.08004	0.111081	0.519728	0.993465	25.0895	27.3182	-3.94886	-3.83778	chr16	58889259	58890218	-	2	NM_146997
10440145	Olfr180	-1.06079	-0.0851379	0.587614	0.993465	155.686	147.96	-1.31538	-1.40051	chr16	58915672	58916639	-	2	NM_001011662
10440147	Olfr181	1.02813	0.0400295	0.753727	0.993465	44.4409	46.0634	-3.12405	-3.08402	chr16	58925557	58926660	-	2	NM_146999
10440149	Olfr186	1.03761	0.0532693	0.812883	0.993465	77.8757	81.463	-2.31477	-2.2615	chr16	59026976	59027923	-	2	NM_146321
10440151	Olfr187	1.0471	0.066395	0.650056	0.993465	131.096	138.388	-1.56339	-1.497	chr16	59035780	59036785	-	2	NM_146322
10440156	Olfr190|Olfr192	1.35089	0.433906	0.0304682	0.369579	52.8169	71.9307	-2.87494	-2.44104	chr16	59074155	59075078	-	2	NM_146397
10440158	Olfr191	1.00369	0.00531564	0.975986	0.993465	173.118	175.173	-1.16225	-1.15694	chr16	59085552	59086481	-	2	NM_001011807
10440160	Olfr192	1.23061	0.299373	0.119461	0.948507	37.1125	46.0429	-3.38404	-3.08467	chr16	59098054	59098996	-	2	NM_207549
10440162	Olfr193	1.10242	0.140669	0.69594	0.993465	60.3092	67.0272	-2.68357	-2.5429	chr16	59109679	59110608	-	2	NM_001011791
10440164	Olfr194|Olfr203	-1.06334	-0.0886027	0.553602	0.993465	65.8005	62.385	-2.55784	-2.64645	chr16	59119148	59120068	-	2	NM_001005524///NM_146486
10440166	Olfr196	1.04779	0.0673513	0.610636	0.993465	17.9998	19.0137	-4.42796	-4.36061	chr16	59167200	59168141	-	2	NM_146779
10440168	Olfr197	-1.06214	-0.0869708	0.677299	0.993465	35.7072	33.8921	-3.43973	-3.5267	chr16	59185556	59186481	-	2	NM_146484
10440170	Olfr198	-1.00171	-0.00246069	0.987646	0.996908	38.84	39.0896	-3.3184	-3.32086	chr16	59201504	59202424	-	2	NM_001011808///XM_006522142
10440172	Olfr199	1.04747	0.0669155	0.580182	0.993465	30.5658	32.2776	-3.66403	-3.59711	chr16	59215685	59216617	-	2	NM_207550
10440174	Olfr201	-1.00212	-0.0030529	0.971078	0.993465	42.5767	42.8327	-3.18588	-3.18893	chr16	59268739	59269665	-	2	NM_146994
10440176	Olfr202	-1.08789	-0.121535	0.361797	0.993465	47.7971	44.2933	-3.01902	-3.14055	chr16	59283572	59284495	-	2	NM_146995
10440178	Olfr204	-1.02808	-0.0399473	0.793898	0.993465	79.6139	78.0703	-2.28292	-2.32287	chr16	59314488	59315405	-	2	NM_146992
10440180	Olfr205|Olfr204|Olfr719-ps|Olfr206	1.00949	0.0136241	0.855129	0.993465	96.5978	98.3085	-2.00395	-1.99033	chr16	59328590	59329507	-	2	NM_001011736///NM_146992///NM_146991
10440182	Olfr206	1.06802	0.0949333	0.225722	0.993465	28.3104	30.4822	-3.77461	-3.67968	chr16	59344779	59345707	-	2	NM_146991
10440184	Olfr208|Olfr209|Olfr207	1.10756	0.147384	0.221035	0.993465	58.7544	65.6039	-2.72125	-2.57386	chr16	59361299	59362216	-	2	NM_146384///NM_207551///NM_001011792
10445117	Olfr96	-1.00704	-0.0101174	0.899765	0.993465	228.28	228.531	-0.763211	-0.773329	chr17	37225091	37226141	+	2	NM_146514
10445127	Olfr104-ps	-1.0341	-0.0483716	0.750037	0.993465	38.4043	37.4404	-3.33468	-3.38305	chr17	37362108	37363087	+	2
10445129	Olfr105-ps	1.08967	0.123886	0.401758	0.993465	81.932	90.0056	-2.24152	-2.11763	chr17	37382507	37383486	+	2
10445131	Olfr106-ps	1.02102	0.0300137	0.846174	0.993465	30.3206	31.2101	-3.67564	-3.64563	chr17	37394530	37395510	+	2
10445133	Olfr107	1.10569	0.144953	0.338418	0.993465	116.555	129.924	-1.733	-1.58805	chr17	37405550	37406479	+	2	NM_146511
10445135	Olfr108	-1.16562	-0.221092	0.495991	0.993465	12.3122	10.6489	-4.97585	-5.19694	chr17	37445523	37446485	+	2	NM_146465
10445137	Olfr109	-1.09057	-0.125085	0.242506	0.993465	151.145	139.721	-1.35808	-1.48316	chr17	37466208	37467164	+	2	NM_146835
10445139	Olfr110	1.075	0.104334	0.463305	0.993465	95.0742	103.037	-2.02689	-1.92255	chr17	37498653	37499606	+	2	NM_146328
10445141	Olfr111	-1.05318	-0.0747576	0.580292	0.993465	102.813	98.4164	-1.91399	-1.98874	chr17	37529979	37530932	+	2	NM_001005485
10445143	Olfr122	1.01328	0.0190316	0.831039	0.993465	72.2475	73.803	-2.423	-2.40396	chr17	37662356	37772620	+	2	NM_146288
10445145	Olfr118	-1.07819	-0.108609	0.338501	0.993465	51.5205	48.1735	-2.9108	-3.01941	chr17	37672025	37672990	+	2	NM_213721
10445147	Olfr119	1.05546	0.0778727	0.291818	0.993465	33.7624	35.9251	-3.52053	-3.44265	chr17	37696664	37701818	+	2	NM_001011830///XM_006537340
10445151	Olfr120	1.0085	0.0122177	0.876411	0.993465	91.0304	92.5522	-2.08959	-2.07738	chr17	37725999	37726991	+	2	NM_146631
10445153	Olfr121	1.02739	0.0389829	0.740596	0.993465	91.5302	94.803	-2.08169	-2.04271	chr17	37748866	37753019	+	2	NM_146629
10445156	Olfr123	-1.10547	-0.144662	0.196338	0.993465	101.817	92.8524	-1.92804	-2.0727	chr17	37795446	37796388	+	2	NM_146630
10445158	Olfr124	1.08803	0.121721	0.215257	0.993465	222.539	244.102	-0.799955	-0.678233	chr17	37805069	37806190	+	2	NM_147062
10445161	Olfr125	1.04469	0.0630741	0.528123	0.993465	119.731	126.1	-1.69422	-1.63115	chr17	37834911	37836028	+	2	NM_146290
10445165	Olfr127|Olfr126|Olfr128|Olfr761	-1.10815	-0.148159	0.507863	0.993465	218.52	198.799	-0.826249	-0.974408	chr17	37850594	37851563	+	2	NM_146377///NM_146890///NM_206816///NM_001011829
10445167	Olfr127	1.10537	0.14453	0.420105	0.993465	32.24	35.9274	-3.58709	-3.44256	chr17	37903548	37904519	+	2	NM_146377
10445169	Olfr127|Olfr128|Olfr761|Olfr126	-1.15595	-0.209081	0.323026	0.993465	264.761	230.907	-0.549324	-0.758405	chr17	37923568	37924539	+	2	NM_146377///NM_206816///NM_001011829///NM_146890
10445172	Olfr130	-1.06419	-0.089755	0.425943	0.993465	292.064	276.682	-0.407731	-0.497486	chr17	38067173	38068126	+	2	NM_146487
10445174	Olfr133	1.10098	0.138782	0.172258	0.993465	58.4121	64.8341	-2.72967	-2.59089	chr17	38148590	38149528	+	2	NM_146831
10445176	Olfr134	1.01993	0.0284668	0.790321	0.993465	20.964	21.5559	-4.20803	-4.17956	chr17	38175086	38176024	+	2	NM_146832
10445178	Olfr135|Olfr133|Olfr134	1.06592	0.0921011	0.278202	0.993465	72.079	77.4563	-2.42636	-2.33426	chr17	38208169	38209247	+	2	NM_146332///NM_146831///NM_146832
10445181	Olfr138	-1.20608	-0.270324	0.667814	0.993465	56.4242	47.1641	-2.77963	-3.04995	chr17	38274773	38275711	+	2	NM_130868
10445183	Olfr136	1.02049	0.0292633	0.869746	0.993465	80.6137	82.9355	-2.26492	-2.23565	chr17	38335159	38336097	+	2	NM_146807
10450852	Olfr90	-1.04745	-0.0668797	0.481178	0.993465	104.225	100.314	-1.89432	-1.9612	chr17	37085191	37086236	-	2	NM_146477
10450854	Olfr91	-1.00221	-0.00318384	0.965898	0.993465	227.476	228.823	-0.768302	-0.771486	chr17	37092934	37093872	-	2	NM_182714
10450856	Olfr92	-1.11396	-0.155701	0.168648	0.993465	114.966	104.045	-1.75281	-1.90851	chr17	37111042	37111980	-	2	NM_146456
10450858	Olfr93	1.02833	0.0402993	0.650703	0.993465	100.866	104.568	-1.94158	-1.90128	chr17	37151032	37151970	-	2	NM_001011813
10450860	Olfr753-ps1|Olfr92|Olfr90	-1.06747	-0.0941892	0.216098	0.993465	93.343	88.1557	-2.0534	-2.14759	chr17	37169708	37170646	-	2	NM_146456///NM_146477
10450862	Olfr94	-1.02778	-0.0395286	0.59973	0.993465	112.327	110.181	-1.78631	-1.82584	chr17	37196806	37197966	-	2	NM_001011518
10450864	Olfr95	-1.14888	-0.200226	0.363077	0.993465	242.329	212.645	-0.677045	-0.877271	chr17	37210913	37211851	-	2	NM_146513
10450866	Olfr97	-1.09233	-0.127404	0.428285	0.993465	129.301	119.336	-1.58328	-1.71069	chr17	37231436	37232368	-	2	NM_146512
10450868	Olfr98|Olfr97	-1.03342	-0.0474243	0.775643	0.993465	18.1449	17.7011	-4.41638	-4.4638	chr17	37262711	37263749	-	2	NM_146510
10450872	Olfr99	1.07168	0.0998682	0.359038	0.993465	138.99	150.166	-1.47903	-1.37916	chr17	37279490	37280418	-	2	NM_146515
10450874	Olfr101	-1.0296	-0.0420872	0.797227	0.993465	149.705	146.585	-1.37189	-1.41398	chr17	37299494	37300420	-	2	NM_146834
10450876	Olfr102|Olfr100	-1.06084	-0.0852047	0.544332	0.993465	239.487	227.591	-0.694069	-0.779274	chr17	37313456	37314382	-	2	NM_001011721///NM_207673
10450878	Olfr103	-1.06771	-0.0945215	0.592864	0.993465	90.7899	85.7248	-2.09341	-2.18793	chr17	37336289	37337230	-	2	NM_146833
10450888	Olfr112	-1.01031	-0.0148003	0.91566	0.993465	52.1476	52.0357	-2.89334	-2.90814	chr17	37563239	37569449	-	2	NM_001013575///XM_006537342
10450892	Olfr113	-1.07574	-0.105336	0.381918	0.993465	91.3694	85.6277	-2.08423	-2.18957	chr17	37574458	37575421	-	2	NM_146289
10450895	Olfr114	-1.01089	-0.0156262	0.94366	0.993465	51.0971	50.9583	-2.9227	-2.93833	chr17	37589413	37590351	-	2	NM_146287
10450897	Olfr115	-1.27026	-0.345128	0.0389304	0.462966	290.558	230.602	-0.415186	-0.760313	chr17	37609791	37610755	-	2	NM_001011753
10450900	Olfr116	-1.08851	-0.122361	0.632427	0.993465	270.062	250.122	-0.520722	-0.643083	chr17	37623668	37624634	-	2	NM_146632
10450902	Olfr117	-1.02489	-0.0354724	0.792126	0.993465	221.857	218.232	-0.804384	-0.839857	chr17	37659378	37660331	-	2	NM_207155
10450906	Olfr761|Olfr127|Olfr128|Olfr126|Olfr115	-1.18095	-0.239944	0.206554	0.993465	365.877	312.339	-0.0826569	-0.322601	chr17	37952017	37953022	-	2	NM_001011829///NM_146377///NM_206816///NM_146890///NM_001011753
10450908	Olfr129	-1.02348	-0.0334822	0.773374	0.993465	170.112	167.563	-1.18753	-1.22101	chr17	38054599	38055591	-	2	NM_146327
10450910	Olfr131	1.04071	0.0575696	0.709965	0.993465	123.254	129.317	-1.65237	-1.59481	chr17	38082032	38082976	-	2	NM_146867
10450912	Olfr132	1.081	0.112363	0.431692	0.993465	155.547	169.516	-1.31666	-1.2043	chr17	38130249	38131190	-	2	NM_001005481
10450914	Olfr137	-1.01495	-0.0214057	0.836967	0.993465	88.7485	88.1535	-2.12622	-2.14763	chr17	38304521	38305459	-	2	NM_146488
10450916	Olfr762-ps1	-1.03447	-0.0488977	0.688917	0.993465	19.3994	18.9057	-4.31993	-4.36883	chr17	38313307	38315017	-	2
10453573	Olfr63	-1.21933	-0.286089	0.223026	0.993465	361.667	299.027	-0.0993519	-0.385441	chr17	33268726	33269676	+	2	NM_146937
10461668	Olfr1420	1.04776	0.0673019	0.526303	0.993465	218.147	230.426	-0.828711	-0.761409	chr19	11895999	11897050	+	2	NM_146410
10461705	Olfr1431	-1.19421	-0.256056	0.0945105	0.830734	72.1571	60.9145	-2.4248	-2.68086	chr19	12209565	12210506	+	2	NM_146414
10461707	Olfr235	-1.07388	-0.102836	0.424398	0.993465	164.385	154.322	-1.23693	-1.33977	chr19	12268232	12269170	+	2	NM_146686
10461711	Olfr1433|Olfr1434	1.16751	0.223437	0.171048	0.993465	14.5048	17.0724	-4.73942	-4.51598	chr19	12283044	12283988	+	2	NM_146685///NM_207626
10461713	Olfr1440	1.07262	0.101135	0.303391	0.993465	184.823	199.859	-1.06787	-0.966735	chr19	12394265	12395227	+	2	NM_146684
10461715	Olfr1441	-1.17397	-0.231399	0.111664	0.921417	37.0291	31.7986	-3.38728	-3.61868	chr19	12422311	12423267	+	2	NM_146683
10461747	Olfr1442	-1.03819	-0.0540775	0.724374	0.993465	117.23	113.837	-1.72467	-1.77875	chr19	12674179	12675243	+	2	NM_146697
10461750	Olfr1443	-1.11373	-0.155405	0.226344	0.993465	79.4994	71.9622	-2.285	-2.4404	chr19	12678166	12683851	+	2	NM_146698
10461777	Olfr1444	1.07118	0.0992049	0.288567	0.993465	96.071	103.748	-2.01184	-1.91264	chr19	12861742	12862771	+	2	NM_146702
10461780	Olfr1445	-1.03139	-0.0445891	0.661391	0.993465	46.3771	45.3319	-3.06253	-3.10712	chr19	12883883	12884827	+	2	NM_146699
10461784	Olfr1449	-1.00384	-0.00552484	0.962212	0.993465	66.8426	67.1295	-2.53517	-2.5407	chr19	12934740	12935684	+	2	NM_146303
10461786	Olfr1450	1.05428	0.0762539	0.445807	0.993465	28.6586	30.4602	-3.75697	-3.68072	chr19	12953591	12954568	+	2	NM_146371
10461788	Olfr1451	-1.04738	-0.0667877	0.804905	0.993465	132.477	127.514	-1.54828	-1.61506	chr19	12998988	12999935	+	2	NM_146705
10461790	Olfr1452-ps1	-1.11229	-0.153538	0.406399	0.993465	10.3106	9.34514	-5.23182	-5.38536	chr19	13016225	13017149	+	2
10461792	Olfr1454	-1.03481	-0.0493628	0.784774	0.993465	78.3315	76.3132	-2.30635	-2.35571	chr19	13063413	13064336	+	2	NM_146692
10461794	Olfr1461	1.12928	0.175408	0.202997	0.993465	68.6426	78.1482	-2.49684	-2.32143	chr19	13165016	13165954	+	2	NM_146302
10461796	Olfr1462	1.00724	0.0104012	0.969452	0.993465	9.98616	10.1403	-5.27794	-5.26754	chr19	13190669	13191592	+	2	NM_146693
10461798	Olfr1463	-1.16562	-0.221104	0.337816	0.993465	690.032	596.807	0.832651	0.611547	chr19	13234252	13235184	+	2	NM_001011840
10461800	Olfr1466	-1.07796	-0.108307	0.418409	0.993465	80.5053	75.2911	-2.26686	-2.37517	chr19	13341760	13342692	+	2	NM_146694
10461802	Olfr1467	1.03876	0.0548674	0.774872	0.993465	84.7465	88.7485	-2.19279	-2.13792	chr19	13364630	13365556	+	2	NM_146691
10461804	Olfr1469	-1.0077	-0.0110605	0.924127	0.993465	52.2551	52.2783	-2.89037	-2.90143	chr19	13410571	13411507	+	2	NM_146695
10461806	Olfr1471	-1.11538	-0.157534	0.411791	0.993465	185.869	168	-1.05972	-1.21726	chr19	13445005	13445958	+	2	NM_207132
10461808	Olfr1474	-1.06129	-0.0858248	0.713001	0.993465	102.04	96.9295	-1.92488	-2.01071	chr19	13470972	13471916	+	2	NM_001011842
10461810	Olfr1477	1.1043	0.143138	0.193471	0.993465	72.8829	81.1404	-2.41036	-2.26722	chr19	13500546	13503292	+	2	NM_146696
10461814	Olfr1480	-1.02748	-0.0391091	0.773077	0.993465	51.5593	50.5891	-2.90971	-2.94882	chr19	13529675	13530622	+	2	NM_207575
10461816	Olfr1484	-1.05758	-0.0807603	0.47543	0.993465	190.683	181.77	-1.02284	-1.1036	chr19	13585306	13586253	+	2	NM_146291
10461818	Olfr1487	1.24624	0.317578	0.0602946	0.656885	51.5628	64.7828	-2.90961	-2.59203	chr19	13619164	13620111	+	2	NM_146636
10461820	Olfr1489	-1.04851	-0.0683363	0.789868	0.993465	57.232	55.0289	-2.75912	-2.82746	chr19	13633113	13634054	+	2	NM_146635
10461822	Olfr1490	1.02721	0.0387295	0.770018	0.993465	61.8522	64.0526	-2.64712	-2.60839	chr19	13654446	13655396	+	2	NM_001011832
10461824	Olfr1491	1.00135	0.00194879	0.982549	0.995683	114.438	115.526	-1.75945	-1.7575	chr19	13704829	13705788	+	2	NM_146345
10461828	Olfr1494	1.04704	0.0663216	0.617327	0.993465	99.9826	105.539	-1.95426	-1.88794	chr19	13749099	13750055	+	2	NM_146990
10461830	Olfr1495	1.00757	0.0108796	0.871987	0.993465	111.208	112.962	-1.80075	-1.78987	chr19	13768307	13769395	+	2	NM_146344
10461832	Olfr1496	1.06084	0.0852058	0.644163	0.993465	48.7713	52.1599	-2.98991	-2.9047	chr19	13780580	13781567	+	2	NM_146989
10461834	Olfr1502|Olfr1505	1.02181	0.0311302	0.641536	0.993465	61.957	63.824	-2.64467	-2.61354	chr19	13861795	13862745	+	2	NM_146797///NM_001011850
10461836	Olfr1502	1.05829	0.0817414	0.665199	0.993465	10.9484	11.681	-5.14522	-5.06348	chr19	13877451	13878253	+	2
10461840	Olfr1505	-1.0082	-0.0117818	0.916633	0.993465	51.2623	51.2595	-2.91804	-2.92982	chr19	13919022	13919972	+	2	NM_001011850
10466266	Olfr1417	-1.07298	-0.101628	0.151231	0.993465	98.1189	92.1896	-1.98141	-2.08304	chr19	11828077	11829024	-	2	NM_146936
10466268	Olfr1418	1.08173	0.113336	0.480902	0.993465	47.5932	51.9021	-3.02519	-2.91185	chr19	11854995	11855951	-	2	NM_001011524
10466272	Olfr1419	-1.01587	-0.0227115	0.889683	0.993465	80.5177	79.9056	-2.26664	-2.28935	chr19	11870183	11871214	-	2	NM_001011775
10466276	Olfr1423	-1.12782	-0.173532	0.206516	0.993465	494.803	442.3	0.352841	0.179309	chr19	12035805	12036740	-	2	NM_146680
10466278	Olfr1424	1.00048	0.000693267	0.995339	0.998266	43.1542	43.5266	-3.16644	-3.16575	chr19	12058809	12059750	-	2	NM_146681
10466280	Olfr1425|Olfr1426|Olfr1424	-1.08743	-0.120919	0.201126	0.993465	275.587	255.494	-0.491508	-0.612428	chr19	12073695	12074633	-	2	NM_001011853///NM_146809///NM_146681
10466282	Olfr1426	-1.00989	-0.0141938	0.887537	0.993465	136.589	136.353	-1.50418	-1.51837	chr19	12087610	12091847	-	2	NM_146809
10466286	Olfr1427	-1.04709	-0.0663814	0.425396	0.993465	283.601	273.053	-0.450152	-0.516534	chr19	12098702	12099637	-	2	NM_146679
10466288	Olfr1428	1.01649	0.0235996	0.838566	0.993465	407.001	417.083	0.0710198	0.0946193	chr19	12108600	12109544	-	2	NM_146678
10466290	Olfr76	-1.06426	-0.089845	0.28404	0.993465	94.0567	89.0977	-2.04241	-2.13226	chr19	12119721	12120674	-	2	NM_146682
10466292	Olfr1432|LOC102642491	-1.04043	-0.057185	0.642803	0.993465	90.4706	87.6629	-2.09849	-2.15568	chr19	12166138	12167103	-	2	XM_006543463
10466294	LOC102642491|Olfr1432	-1.04419	-0.0623838	0.626991	0.993465	103.511	99.9381	-1.90423	-1.96661	chr19	12228615	12229544	-	2	XM_006543463
10466296	Olfr262	-1.1081	-0.148084	0.131461	0.965393	44.4996	40.4857	-3.12215	-3.27023	chr19	12240721	12241659	-	2	NM_146688
10466298	Olfr1436	1.00984	0.0141235	0.959722	0.993465	12.7742	13.005	-4.9227	-4.90858	chr19	12298183	12299130	-	2	NM_146687
10466300	Olfr1437|Olfr1436|Olfr1433|Olfr1434|Olfr1431|Olfr235	-1.02438	-0.034757	0.820041	0.993465	276.449	272.066	-0.487	-0.521757	chr19	12321887	12322825	-	2	NM_001011839///NM_146687///NM_146685///NM_207626///NM_146414///NM_146686
10466335	Olfr1446	-1.1029	-0.141302	0.345126	0.993465	87.1354	79.6491	-2.15268	-2.29399	chr19	12889615	12890658	-	2	NM_146704
10466337	Olfr1447	-1.10644	-0.145919	0.375219	0.993465	139.101	126.743	-1.47789	-1.6238	chr19	12900749	12901861	-	2	NM_146703
10466340	Olfr1448	1.00143	0.0020661	0.98869	0.996908	88.6145	89.4642	-2.1284	-2.12633	chr19	12919363	12920307	-	2	NM_146701
10466342	Olfr1453	1.00941	0.0135135	0.879706	0.993465	16.4425	16.7324	-4.55851	-4.545	chr19	13027404	13028327	-	2	NM_146700
10466344	Olfr1456-ps1	-1.16117	-0.215583	0.20616	0.993465	64.5432	56.0372	-2.58568	-2.80126	chr19	13078821	13079335	-	2
10466347	Olfr1457	1.01134	0.0162731	0.921023	0.993465	9.41191	9.5962	-5.36338	-5.34711	chr19	13094693	13095646	-	2	NM_146575
10466349	Olfr1458	1.16296	0.217797	0.0622768	0.656885	89.742	105.216	-2.11016	-1.89236	chr19	13102379	13103284	-	2
10466351	Olfr1459	-1.06078	-0.0851228	0.597644	0.993465	96.8087	92.0052	-2.00081	-2.08593	chr19	13145734	13146657	-	2	NM_146689
10466355	Olfr1465	-1.14134	-0.19073	0.148003	0.993465	35.8836	31.6959	-3.43262	-3.62335	chr19	13313360	13314283	-	2	NM_001011841
10466357	Olfr1472	1.04644	0.065484	0.704489	0.993465	25.9762	27.4038	-3.89875	-3.83327	chr19	13453571	13454515	-	2	NM_146690
10466359	Olfr1475	-1.06693	-0.0934711	0.210217	0.993465	9.38064	8.86376	-5.36818	-5.46165	chr19	13479252	13480196	-	2	NM_146301
10466361	Olfr1497	-1.20967	-0.274619	0.0735167	0.719159	129.737	108.123	-1.57843	-1.85304	chr19	13794665	13795609	-	2	NM_146741
10466366	Olfr1499	-1.04414	-0.0623155	0.708299	0.993465	22.8948	22.1055	-4.08092	-4.14324	chr19	13814644	13815588	-	2	NM_146796
10466368	Olfr1500	-1.02054	-0.0293302	0.712409	0.993465	105.625	104.342	-1.87506	-1.90439	chr19	13827459	13828394	-	2	NM_001011831
10466370	Olfr1501	1.05643	0.0791996	0.469321	0.993465	80.3081	85.531	-2.2704	-2.1912	chr19	13838223	13839171	-	2	NM_146633
10466372	Olfr1504	-1.1039	-0.142603	0.449473	0.993465	38.8346	35.4661	-3.3186	-3.4612	chr19	13887260	13888208	-	2	NM_146634
10468907	Olfr55|Gm4461	-1.08764	-0.121205	0.409292	0.993465	515.284	477.62	0.411352	0.290147	chr17	33199062	33200009	+	2	NM_010998///NM_001199062
10471735	Olfr335-ps	-1.08389	-0.11622	0.630197	0.993465	33.4003	31.0661	-3.53608	-3.6523	chr2	36301628	36302479	+	2
10471737	Olfr336-ps1	-1.06674	-0.0932027	0.707554	0.993465	12.6312	11.9374	-4.93895	-5.03215	chr2	36323327	36324263	+	2
10471739	Olfr338	1.10071	0.138429	0.483135	0.993465	71.4462	79.2817	-2.43908	-2.30066	chr2	36376778	36377701	+	2	NM_146947
10471741	Olfr339	-1.16143	-0.215904	0.212609	0.993465	116.495	101.119	-1.73375	-1.94966	chr2	36421400	36422329	+	2	NM_146949
10471743	Olfr340	1.01844	0.02636	0.910011	0.993465	34.5869	35.5115	-3.48572	-3.45936	chr2	36452587	36453525	+	2	NM_146951
10471745	Olfr342	-1.0842	-0.116628	0.515511	0.993465	178.613	166.083	-1.11718	-1.23381	chr2	36527388	36528441	+	2	NM_146948
10471747	Olfr344	-1.15933	-0.213295	0.327569	0.993465	94.5446	82.215	-2.03495	-2.24824	chr2	36568600	36569529	+	2	NM_146628
10471749	Olfr345	-1.06921	-0.0965519	0.572715	0.993465	14.0395	13.2376	-4.78645	-4.883	chr2	36640041	36640979	+	2	NM_146945
10471751	Olfr346	-1.04085	-0.0577675	0.663319	0.993465	134.535	130.307	-1.52604	-1.5838	chr2	36688004	36688933	+	2	NM_146938
10471753	Olfr347	1.06927	0.0966251	0.553808	0.993465	67.8765	73.1693	-2.51303	-2.41641	chr2	36734323	36735261	+	2	NM_146943
10471755	Olfr348	-1.01042	-0.0149549	0.939845	0.993465	62.5266	62.3858	-2.63147	-2.64643	chr2	36786527	36787468	+	2	NM_146944
10471757	Olfr50	-1.00758	-0.0108938	0.949894	0.993465	24.5871	24.6009	-3.97804	-3.98894	chr2	36793238	36794176	+	2	NM_146946
10471759	Olfr350	-1.01034	-0.0148473	0.90551	0.993465	57.7444	57.6187	-2.74626	-2.76111	chr2	36850048	36850989	+	2	NM_146627
10471761	Olfr352	1.02445	0.034856	0.667612	0.993465	71.5599	73.9069	-2.43679	-2.40193	chr2	36869568	36870515	+	2	NM_146940
10471763	Olfr354	-1.08327	-0.115397	0.269007	0.993465	156.733	145.863	-1.3057	-1.4211	chr2	36906895	36907994	+	2	NM_146939
10471768	Olfr356	-1.10251	-0.140796	0.0964711	0.835853	33.5771	30.7031	-3.52847	-3.66926	chr2	36937121	36938068	+	2	NM_146624
10471770	Olfr357	-1.09091	-0.125526	0.382074	0.993465	158.478	146.455	-1.28973	-1.41525	chr2	36996727	36997818	+	2	NM_146623
10471772	Olfr360	1.12573	0.17086	0.208558	0.993465	180.152	204.454	-1.1048	-0.933938	chr2	37068307	37069289	+	2	NM_146622
10471774	Olfr365|Olfr364-ps1	-1.06397	-0.0894556	0.674549	0.993465	612.645	580.5	0.661035	0.571579	chr2	37146214	37147137	+	2	NM_146662
10471776	Olfr365	1.07129	0.0993486	0.647884	0.993465	280.628	303.082	-0.465354	-0.366005	chr2	37201136	37202181	+	2	NM_146662
10471778	Olfr366	-1.14007	-0.189122	0.206726	0.993465	138.545	122.513	-1.48366	-1.67278	chr2	37219491	37220420	+	2	NM_001005569
10471780	Olfr367-ps	-1.06704	-0.093616	0.444033	0.993465	50.0781	47.3139	-2.95176	-3.04538	chr2	37270446	37271387	+	2	NM_001081010
10471782	Olfr368	1.01923	0.027477	0.774782	0.993465	211.017	216.826	-0.876655	-0.849178	chr2	37331749	37332733	+	2	NM_146374
10473446	Olfr996	-1.05749	-0.0806456	0.386564	0.993465	23.438	22.3443	-4.04709	-4.12774	chr2	85579215	85580282	+	2	NM_146437
10473448	Olfr997-ps1	-1.07646	-0.106292	0.397941	0.993465	10.6834	10.0054	-5.18057	-5.28687	chr2	85585104	85586042	+	2
10473450	Olfr998	-1.15269	-0.205011	0.306476	0.993465	39.6127	34.6451	-3.28998	-3.49499	chr2	85590542	85591486	+	2	NM_146436
10473452	Olfr1001-ps1	-1.03848	-0.0544798	0.824744	0.993465	37.2501	36.1618	-3.3787	-3.43318	chr2	85633431	85634375	+	2
10473454	Olfr1008	-1.05123	-0.0720748	0.520045	0.993465	16.7807	16.093	-4.52914	-4.60121	chr2	85689431	85690372	+	2	NM_146866
10473456	Olfr1009	1.07196	0.100253	0.408699	0.993465	146.588	158.416	-1.40225	-1.30199	chr2	85721407	85722351	+	2	NM_146572
10473458	Olfr1010	-1.16819	-0.224277	0.154151	0.993465	63.2378	54.5739	-2.61515	-2.83943	chr2	85753363	85754306	+	2	NM_207149
10473460	Olfr1013	-1.00833	-0.0119682	0.902084	0.993465	72.9792	72.9656	-2.40846	-2.42043	chr2	85769803	85770720	+	2	NM_146762
10473462	Olfr1014	-1.00812	-0.0116661	0.944595	0.993465	142.924	142.928	-1.43876	-1.45043	chr2	85776586	85777503	+	2	NM_146569
10473464	Olfr1015	1.10051	0.138169	0.298532	0.993465	203.229	225.476	-0.930909	-0.79274	chr2	85785474	85786489	+	2	NM_146571
10473467	Olfr1018	1.06876	0.0959438	0.477834	0.993465	164.991	177.773	-1.23162	-1.13568	chr2	85822973	85823909	+	2	NM_146586
10473469	Olfr1020	-1.04882	-0.0687676	0.65817	0.993465	203.956	196.046	-0.925754	-0.994521	chr2	85849420	85850501	+	2	NM_146580
10473471	Olfr1021-ps1	-1.02152	-0.030723	0.876955	0.993465	10.7377	10.5971	-5.17326	-5.20398	chr2	85863413	85864364	+	2
10473473	Olfr1022	-1.02018	-0.0288304	0.901953	0.993465	22.0849	21.8242	-4.13288	-4.16172	chr2	85868594	85869541	+	2	NM_146589
10473475	Olfr1023	-1.04287	-0.0605574	0.6479	0.993465	29.9641	28.9664	-3.69271	-3.75326	chr2	85886802	85887737	+	2	NM_146587
10473477	Olfr1025-ps1	1.10796	0.14791	0.122766	0.948507	761.609	850.707	0.975037	1.12295	chr2	85917927	85918865	+	2
10473479	Olfr1026	1.04777	0.067326	0.623984	0.993465	85.2138	90.0118	-2.18486	-2.11753	chr2	85923270	85924193	+	2	NM_146584
10473481	Olfr1028	1.14554	0.196028	0.344293	0.993465	52.75	60.9193	-2.87677	-2.68074	chr2	85951065	85952039	+	2	NM_001011774
10473483	Olfr1029	-1.17177	-0.22869	0.253075	0.993465	58.6789	50.485	-2.7231	-2.95179	chr2	85975245	85976219	+	2	NM_001011852
10473485	Olfr1030	-1.05555	-0.0780006	0.613552	0.993465	163.037	155.714	-1.24881	-1.32681	chr2	85983842	85984798	+	2	NM_146588
10473487	Olfr1031	1.06983	0.0973784	0.30879	0.993465	117.356	126.573	-1.72312	-1.62574	chr2	85991819	85992829	+	2	NM_001011759
10473489	Olfr1032	1.09953	0.136884	0.117415	0.948507	85.3646	94.6252	-2.1823	-2.04542	chr2	86007778	86008710	+	2	NM_146579
10473491	Olfr1033	1.10703	0.146696	0.387908	0.993465	37.4943	41.8454	-3.36927	-3.22258	chr2	86020640	86044808	+	2	NM_146578
10473494	Olfr1034|Olfr1036	-1.16691	-0.222699	0.349322	0.993465	547.142	472.698	0.497903	0.275204	chr2	86046484	86047416	+	2	NM_001011872
10473496	Olfr1036	-1.05359	-0.0753138	0.591827	0.993465	222.174	212.591	-0.802323	-0.877637	chr2	86074742	86075674	+	2	NM_207142
10473498	Olfr1038-ps	-1.03578	-0.0507164	0.476572	0.993465	46.2738	45.0392	-3.06575	-3.11646	chr2	86120224	86123037	+	2	NM_147013
10473503	Olfr1052	1.12334	0.16779	0.185025	0.993465	79.5025	90.0354	-2.28494	-2.11715	chr2	86297818	86298756	+	2	NM_147010
10473505	Olfr1076	1.08849	0.12233	0.381644	0.993465	10.0527	11.0314	-5.26835	-5.14602	chr2	86508461	86509402	+	2	NM_146406
10473507	Olfr1093	1.11741	0.160153	0.308231	0.993465	55.3639	62.3678	-2.807	-2.64684	chr2	86785732	86786704	+	2	NM_146366
10473509	Olfr1094	1.01313	0.0188124	0.918995	0.993465	35.5673	36.3275	-3.44539	-3.42658	chr2	86828676	86829822	+	2	NM_146365
10473511	Olfr1102	1.00392	0.00563928	0.953999	0.993465	60.2553	60.9839	-2.68485	-2.67921	chr2	87001971	87002945	+	2	NM_207154
10473513	Olfr1112	1.07783	0.108135	0.470635	0.993465	229.521	249.4	-0.755389	-0.647254	chr2	87191689	87192645	+	2	NM_146661
10473515	Olfr1113	-1.01943	-0.0277597	0.882636	0.993465	36.7282	36.3216	-3.39906	-3.42681	chr2	87212894	87213874	+	2	NM_207565
10473519	Olfr1115	-1.04625	-0.0652304	0.58267	0.993465	57.9338	55.8236	-2.74154	-2.80677	chr2	87251939	87252919	+	2	NM_146297
10473521	Olfr1116-ps	1.36214	0.445875	0.00955662	0.136379	32.4658	44.5831	-3.57702	-3.13115	chr2	87268846	87269769	+	2	NM_001011734
10473523	Olfr1116-ps|Olfr1118|Olfr1117-ps1	-1.01485	-0.0212653	0.916963	0.993465	77.3609	76.8498	-2.32434	-2.3456	chr2	87284229	87285275	+	2	NM_001011734///NM_207632
10473525	Olfr1118|Olfr1116-ps	-1.01146	-0.0164326	0.800458	0.993465	75.8166	75.5684	-2.35343	-2.36986	chr2	87308764	87309759	+	2	NM_207632
10473528	Olfr1120	1.01182	0.0169516	0.927283	0.993465	74.0673	75.553	-2.38711	-2.37015	chr2	87357426	87358443	+	2	NM_147029///XM_006499583
10473531	Olfr1121	-1.08261	-0.114513	0.523723	0.993465	58.15	54.1503	-2.73616	-2.85067	chr2	87371534	87372478	+	2	NM_146348
10473533	Olfr1122	1.00569	0.00818085	0.943999	0.993465	69.4068	70.3699	-2.48087	-2.47268	chr2	87387656	87388735	+	2	NM_147031
10473537	Olfr1123	-1.00536	-0.00771477	0.950793	0.993465	177.728	178.22	-1.12434	-1.13205	chr2	87418050	87419021	+	2	NM_146350
10473539	Olfr1124	-1.06767	-0.0944619	0.54233	0.993465	84.2031	79.5088	-2.20207	-2.29653	chr2	87434489	87435445	+	2	NM_147028
10473541	Olfr1126	-1.00753	-0.0108178	0.932529	0.993465	146.767	146.857	-1.40048	-1.4113	chr2	87457167	87458111	+	2	NM_146837
10473551	Olfr153	-1.07716	-0.107228	0.375091	0.993465	115.818	108.398	-1.74215	-1.84938	chr2	87532035	87532964	+	2	NM_206823
10473553	Olfr1129|Olfr1130|Olfr1126	1.01254	0.0179745	0.913062	0.993465	208.425	212.757	-0.894486	-0.876512	chr2	87575086	87576030	+	2	NM_001011836///NM_146838///NM_146837
10473555	Olfr1130	1.00327	0.00470739	0.962479	0.993465	49.0889	49.6505	-2.98054	-2.97584	chr2	87607390	87608334	+	2	NM_146838
10473557	Olfr1131	1.0068	0.00977635	0.96708	0.993465	30.5663	31.0247	-3.664	-3.65422	chr2	87628465	87629394	+	2	NM_146658
10473559	Olfr1140	1.07678	0.106717	0.380041	0.993465	103.905	112.793	-1.89875	-1.79204	chr2	87746161	87747180	+	2	NM_146642
10473562	Olfr152	-1.05307	-0.074606	0.414054	0.993465	73.8402	70.6898	-2.39154	-2.46614	chr2	87782536	87783486	+	2	NM_146646
10473564	Olfr1143	-1.04406	-0.0622112	0.551337	0.993465	104.864	101.256	-1.8855	-1.94771	chr2	87802391	87803335	+	2	NM_146293
10473566	Olfr1145	1.01684	0.0240915	0.764776	0.993465	25.0976	25.728	-3.94839	-3.9243	chr2	87809822	87810799	+	2	NM_146320
10473568	Olfr1147-ps1	1.02792	0.039727	0.807563	0.993465	28.6477	29.6873	-3.75753	-3.7178	chr2	87822664	87823593	+	2
10473570	Olfr1148	-1.09933	-0.136629	0.153266	0.993465	177.547	162.819	-1.12582	-1.26245	chr2	87833041	87833985	+	2	NM_001011519
10473572	Olfr1150-ps1	-1.17463	-0.23221	0.110598	0.921417	17.0982	14.6748	-4.50209	-4.7343	chr2	87846318	87847223	+	2
10473574	Olfr1151	1.01395	0.019989	0.837147	0.993465	73.4236	75.0543	-2.3997	-2.37971	chr2	87857177	87858103	+	2	NM_146638
10473576	Olfr1152	1.02998	0.0426221	0.761322	0.993465	76.0874	79.007	-2.34829	-2.30566	chr2	87867993	87868925	+	2	NM_001011834
10473578	Olfr1153	1.06776	0.094593	0.457419	0.993465	58.3799	62.8437	-2.73047	-2.63588	chr2	87896177	87897133	+	2	NM_146640
10473580	Olfr1158	1.0364	0.0515765	0.729506	0.993465	36.1585	37.7798	-3.42161	-3.37003	chr2	87990086	87991054	+	2	NM_146645
10473582	Olfr1161	-1.07489	-0.104194	0.325754	0.993465	41.5953	39.0123	-3.21952	-3.32371	chr2	88024724	88025689	+	2	NM_146848
10473586	Olfr1168	1.03335	0.0473351	0.633484	0.993465	188.688	196.569	-1.03801	-0.990678	chr2	88184879	88185817	+	2	NM_146531
10473588	Olfr1176	-1.0159	-0.0227623	0.862725	0.993465	222.235	220.537	-0.80193	-0.824693	chr2	88339567	88340514	+	2	NM_146771
10473590	Olfr1178	-1.20817	-0.27282	0.141085	0.989228	293.87	245.217	-0.398839	-0.671659	chr2	88391249	88392220	+	2	NM_001011868
10473592	Olfr1183	1.13602	0.183985	0.236727	0.993465	70.2976	80.5097	-2.46247	-2.27848	chr2	88461342	88464660	+	2	NM_146529
10473594	Olfr1184	-1.06684	-0.0933481	0.28986	0.993465	149.748	141.508	-1.37148	-1.46483	chr2	88486734	88487676	+	2	NM_146823
10473596	Olfr1185-ps1	-1.01861	-0.0266042	0.701201	0.993465	29.8221	29.5156	-3.69956	-3.72617	chr2	88499084	88500022	+	2
10473598	Olfr1186	-1.00022	-0.000313834	0.998267	0.99909	16.1477	16.2756	-4.58462	-4.58493	chr2	88525582	88526520	+	2	NM_146530
10473600	Olfr1188	-1.00628	-0.00903599	0.918335	0.993465	21.6566	21.6966	-4.16114	-4.17017	chr2	88559471	88560409	+	2	NM_146919
10473602	Olfr1189	1.09927	0.13655	0.600802	0.993465	38.392	42.547	-3.33514	-3.19859	chr2	88591806	88592726	+	2	NM_146772
10473604	Olfr475-ps1|Olfr1192-ps1|Gm13759	-1.15082	-0.202663	0.304167	0.993465	369.884	324.026	-0.0669428	-0.269606	chr2	88623305	88624242	+	2
10473606	Olfr1191-ps1	-1.08693	-0.120262	0.463381	0.993465	194.958	180.826	-0.99085	-1.11111	chr2	88642748	88643704	+	2
10473608	Olfr1193	-1.24808	-0.319709	0.153009	0.993465	458.115	370.046	0.241696	-0.0780131	chr2	88677857	88678813	+	2	NM_001011517
10473610	Olfr1201|Olfr1206|Olfr1205|LOC102642188	1.0451	0.063637	0.57797	0.993465	249.698	263.084	-0.633831	-0.570194	chr2	88794384	88795307	+	2	NM_146895///NM_001001810///NM_146896///XM_006543700
10473612	Olfr1202	-1.12853	-0.174449	0.43851	0.993465	264.258	236.068	-0.552064	-0.726513	chr2	88817173	88818102	+	2	NM_146462
10473614	Olfr1205	-1.06767	-0.0944672	0.654715	0.993465	189.577	179.007	-1.03123	-1.1257	chr2	88831119	88832042	+	2	NM_146896
10473616	Olfr1204	-1.18051	-0.239408	0.201737	0.993465	115.18	98.3628	-1.75012	-1.98953	chr2	88851952	88852881	+	2	NM_146463
10473618	Olfr1206|LOC102642188	-1.02275	-0.0324509	0.778069	0.993465	257.37	253.695	-0.590167	-0.622618	chr2	88864607	88865530	+	2	NM_001001810///XM_006543700
10473620	Olfr1212	1.00375	0.00539309	0.959486	0.993465	101.012	102.216	-1.93948	-1.93409	chr2	88958468	88959403	+	2	NM_207140
10473622	Olfr1255	1.03783	0.0535713	0.738049	0.993465	67.3763	70.4946	-2.5237	-2.47013	chr2	89816328	89817260	+	2	NM_146977
10473624	Olfr1257	-1.02881	-0.0409764	0.787288	0.993465	285.67	279.931	-0.439667	-0.480643	chr2	89880828	89881757	+	2	NM_146982
10473626	Olfr1258	-1.06142	-0.0859966	0.472894	0.993465	263.971	250.721	-0.553636	-0.639632	chr2	89929811	89930845	+	2	NM_146978
10473630	Olfr1260	-1.05548	-0.077905	0.623972	0.993465	287.991	275.074	-0.427992	-0.505897	chr2	89977780	89978712	+	2	NM_146981
10473632	Olfr1261	1.06414	0.0896879	0.499557	0.993465	138.151	148.21	-1.48777	-1.39808	chr2	89993363	89994395	+	2	NM_146474
10473636	Olfr1262	-1.01688	-0.0241522	0.907205	0.993465	170.798	169.33	-1.18173	-1.20588	chr2	90002347	90003370	+	2	NM_146974
10473639	Olfr1263	-1.04921	-0.0692995	0.678632	0.993465	442.179	424.873	0.190615	0.121316	chr2	90014891	90015919	+	2	NM_146794
10473641	Olfr1265	-1.11554	-0.157747	0.399417	0.993465	203.181	183.62	-0.931248	-1.08899	chr2	90036921	90037850	+	2	NM_146343
10473643	Gm13769|Olfr1274-ps|Olfr1506	-1.03164	-0.0449394	0.767665	0.993465	240.929	235.441	-0.685409	-0.730348	chr2	90324197	90325126	+	2	NM_001270423///NM_146263///NM_146265
10473648	Olfr1274-ps	-1.0491	-0.0691577	0.533662	0.993465	324.439	311.772	-0.256066	-0.325223	chr2	90400663	90401592	+	2	NM_146263
10474479	Olfr1276	-1.04268	-0.0602955	0.522632	0.993465	65.1942	63.0348	-2.5712	-2.63149	chr2	111257117	111258055	+	2	NM_146395
10474481	Olfr1278	-1.04789	-0.0674842	0.625614	0.993465	286.821	275.942	-0.433865	-0.50135	chr2	111292270	111293211	+	2	NM_146394
10474483	Olfr1279	-1.17759	-0.235843	0.21167	0.993465	91.0897	77.9823	-2.08865	-2.3245	chr2	111306201	111307142	+	2	NM_146393
10474485	Olfr1280	-1.08882	-0.122766	0.487334	0.993465	168.333	155.861	-1.20269	-1.32546	chr2	111315438	111316440	+	2	NM_146908///XM_006499567
10474488	Olfr1281|Olfr1285	1.07178	0.100014	0.584516	0.993465	130.765	141.294	-1.56704	-1.46702	chr2	111328421	111329338	+	2	NM_001005568
10474490	Olfr1283	-1.04056	-0.0573651	0.592845	0.993465	42.3381	41.019	-3.19399	-3.25135	chr2	111368591	111369616	+	2	NM_207236
10474492	Olfr1284	-1.04672	-0.0658789	0.738922	0.993465	102.818	99.0286	-1.91392	-1.9798	chr2	111378967	111380030	+	2	NM_146381
10474495	Olfr1285	-1.10303	-0.141475	0.406239	0.993465	8.57069	7.8334	-5.49846	-5.63993	chr2	111408399	111409292	+	2	XM_001481325
10474497	Olfr1287|Olfr1280|Olfr1283|Olfr1282|Olfr1286|Olfr1281|Olfr1285	-1.04616	-0.0650967	0.663949	0.993465	195.148	188.057	-0.989448	-1.05454	chr2	111449142	111450059	+	2	NM_001011773///NM_146908///NM_207236///XM_006499567///NM_146907///NM_207254///NM_001005568
10474499	Olfr1288	1.06092	0.0853138	0.712043	0.993465	35.3691	37.8293	-3.45345	-3.36814	chr2	111478760	111479724	+	2	NM_146400
10474501	Olfr1289	1.00619	0.00890233	0.919656	0.993465	36.155	36.6751	-3.42175	-3.41284	chr2	111483350	111484363	+	2	NM_146404
10474504	Olfr1289|Olfr1291-ps1|Olfr1293-ps	1.03662	0.0518878	0.807392	0.993465	93.5229	97.7373	-2.05062	-1.99873	chr2	111499296	111500234	+	2	NM_146404
10474506	Olfr1293-ps	1.17984	0.23859	0.536422	0.993465	37.2497	44.3066	-3.37871	-3.14012	chr2	111527304	111528242	+	2
10474508	Olfr1299	1.01522	0.0217899	0.834603	0.993465	215.821	220.89	-0.844176	-0.822386	chr2	111661453	111665166	+	2	NM_146884
10474511	Olfr1300-ps1	-1.12021	-0.163771	0.502343	0.993465	46.2207	41.5967	-3.0674	-3.23118	chr2	111691520	111692456	+	2	NR_033534
10474514	Olfr1301	-1.0211	-0.0301251	0.81771	0.993465	292.479	288.768	-0.40568	-0.435805	chr2	111754251	111755189	+	2	NM_146887
10474516	Olfr1302	-1.0493	-0.0694312	0.805076	0.993465	77.1611	74.1345	-2.32807	-2.3975	chr2	111780313	111781260	+	2	NM_146889
10474522	Olfr1317	1.03598	0.0509902	0.528744	0.993465	19.8261	20.7066	-4.28854	-4.23755	chr2	112141947	112142897	+	2	NM_146448
10474524	Olfr1318|Olfr1317	-1.0179	-0.0255918	0.853674	0.993465	88.9362	88.0841	-2.12317	-2.14876	chr2	112155953	112156915	+	2	NM_001011802///NM_146448
10482117	Olfr341	-1.06626	-0.0925625	0.586831	0.993465	93.3556	88.2671	-2.05321	-2.14577	chr2	36479187	36480128	-	2	NM_146950
10482121	Olfr3	1.01783	0.0254934	0.788969	0.993465	146.152	149.969	-1.40655	-1.38105	chr2	36812149	36813090	-	2	NM_206903
10482123	Olfr351	-1.03958	-0.055997	0.575785	0.993465	95.4249	92.5396	-2.02158	-2.07757	chr2	36859414	36860346	-	2	NM_146942
10482125	Olfr353	-1.04511	-0.0636546	0.432112	0.993465	45.7521	44.1339	-3.0821	-3.14576	chr2	36889911	36890846	-	2	NM_146941
10482127	Olfr355	1.04016	0.0568059	0.766224	0.993465	57.6676	60.472	-2.74818	-2.69138	chr2	36927180	36928112	-	2	NM_146625
10482129	Olfr358	1.03178	0.0451302	0.7461	0.993465	109.927	114.344	-1.81747	-1.77233	chr2	37004589	37005647	-	2	NM_207235
10482131	Olfr359-ps1|Olfr360|Olfr358	1.08998	0.124301	0.327173	0.993465	221.228	243.098	-0.808477	-0.684176	chr2	37019256	37020205	-	2	NM_146622///NM_207235
10482133	Olfr361	1.0194	0.0277243	0.889854	0.993465	84.0626	86.3915	-2.20448	-2.17675	chr2	37084755	37085746	-	2	NM_146368
10482135	Olfr362	1.05389	0.075723	0.773247	0.993465	173.532	184.373	-1.15882	-1.08309	chr2	37104695	37105651	-	2	NM_147051
10482137	Olfr363-ps	-1.10721	-0.146926	0.214601	0.993465	19.2096	17.4909	-4.33411	-4.48104	chr2	37106307	37106583	-	2
10484508	Olfr987	-1.03645	-0.0516451	0.585733	0.993465	154.654	150.431	-1.32497	-1.37662	chr2	85330967	85331896	-	2	NM_001011785
10484510	Olfr988	1.00148	0.00213651	0.991594	0.997349	99.6753	100.636	-1.95871	-1.95657	chr2	85352995	85353924	-	2	NM_001011534
10484512	Olfr992	1.04613	0.0650625	0.705161	0.993465	22.0528	23.258	-4.13498	-4.06992	chr2	85399602	85400531	-	2	NM_146865
10484514	Olfr993	-1.03153	-0.0447855	0.733108	0.993465	12.9863	12.6919	-4.89895	-4.94374	chr2	85413930	85414877	-	2	NM_146435
10484516	Olfr994	1.1032	0.141698	0.396575	0.993465	150.021	166.852	-1.36885	-1.22715	chr2	85429883	85430827	-	2	NM_146433
10484518	Olfr995	-1.05987	-0.0838938	0.69807	0.993465	31.5809	30.0395	-3.61689	-3.70078	chr2	85438125	85439237	-	2	NM_146434
10484535	Olfr1000	-1.01123	-0.0161071	0.852803	0.993465	46.7289	46.5864	-3.05163	-3.06773	chr2	85607964	85608908	-	2	NM_001011695
10484537	Olfr1002	-1.14701	-0.197876	0.460773	0.993465	73.5034	64.6046	-2.39813	-2.59601	chr2	85647363	85648319	-	2	NM_146573
10484539	Olfr1006|Olfr1004-ps1	1.06722	0.0938582	0.541919	0.993465	130.921	140.859	-1.56532	-1.47146	chr2	85656257	85656715	-	2	NM_146570
10484541	Olfr154	-1.06296	-0.0880843	0.656735	0.993465	65.0034	61.6514	-2.57543	-2.66351	chr2	85663377	85664455	-	2	NM_013728
10484543	Olfr1006	1.06833	0.0953561	0.465275	0.993465	264.623	285.007	-0.550075	-0.454719	chr2	85674211	85678741	-	2	NM_146570
10484545	Olfr1012	1.0013	0.00187786	0.986032	0.996714	155.514	156.984	-1.31697	-1.31509	chr2	85759439	85760374	-	2	NM_146568
10484547	Olfr1016	-1.11474	-0.156713	0.306044	0.993465	296.919	268.525	-0.383946	-0.54066	chr2	85799339	85800268	-	2	NM_001011758
10484549	Olfr1019	-1.0266	-0.0378693	0.589844	0.993465	217.95	214.032	-0.830018	-0.867887	chr2	85840857	85842236	-	2	NM_147015
10484553	Olfr1024	-1.07165	-0.0998277	0.41978	0.993465	54.0348	50.8329	-2.84205	-2.94188	chr2	85904069	85905052	-	2	NM_001005230
10484555	Olfr1037|Olfr1035-ps1	-1.00497	-0.00715819	0.950146	0.993465	150.008	150.481	-1.36897	-1.37613	chr2	86084810	86085775	-	2	NM_001011532
10484557	Olfr1039	1.1254	0.170439	0.459875	0.993465	27.9641	31.7272	-3.79236	-3.62193	chr2	86130702	86131661	-	2	NM_001011784
10484559	Olfr1040	-1.01943	-0.0277629	0.857828	0.993465	56.4859	55.8605	-2.77805	-2.80582	chr2	86145791	86146732	-	2	NM_207561
10484561	Olfr1042	1.02751	0.039158	0.774143	0.993465	120.339	124.658	-1.6869	-1.64775	chr2	86159427	86160368	-	2	NM_001011777
10484563	Olfr1043	1.00749	0.0107722	0.933714	0.993465	151.611	153.991	-1.35364	-1.34287	chr2	86162003	86162947	-	2	NM_146577
10484565	Olfr1044	-1.10144	-0.139388	0.251822	0.993465	113.297	103.7	-1.77391	-1.9133	chr2	86170871	86171815	-	2	NM_147011
10484567	Olfr52	1.03667	0.0519545	0.608518	0.993465	117.992	123.315	-1.71533	-1.66337	chr2	86181150	86182109	-	2	NM_146583
10484569	Olfr1045	1.03983	0.0563488	0.707743	0.993465	80.9958	84.9078	-2.25809	-2.20175	chr2	86197803	86198750	-	2	NM_147017
10484571	Olfr1046	1.08517	0.117923	0.502148	0.993465	127.992	140.024	-1.59797	-1.48004	chr2	86216758	86217717	-	2	NM_146582
10484573	Olfr1047	1.09642	0.132795	0.540033	0.993465	62.4123	68.9871	-2.63411	-2.50132	chr2	86228010	86228969	-	2	NM_147012
10484575	Olfr1048	1.08477	0.117383	0.329581	0.993465	68.9857	75.4427	-2.48965	-2.37226	chr2	86235871	86236833	-	2	NM_147014
10484577	Olfr1049	-1.08732	-0.120779	0.662053	0.993465	6.41688	5.9496	-5.916	-6.03678	chr2	86254765	86255691	-	2	NM_147016
10484579	Olfr1051	-1.09856	-0.13561	0.660363	0.993465	13.7349	12.6045	-4.81809	-4.9537	chr2	86275559	86276485	-	2	NM_207562
10484581	Olfr1053	-1.0467	-0.0658464	0.489402	0.993465	17.5302	16.8845	-4.4661	-4.53194	chr2	86314343	86315284	-	2	NM_001177857
10484586	Olfr1054	1.12849	0.174396	0.0621407	0.656885	65.4186	74.4255	-2.56624	-2.39185	chr2	86332416	86333354	-	2	NM_147019
10484588	Olfr1055	-1.09397	-0.129574	0.545592	0.993465	25.7239	23.7058	-3.91283	-4.0424	chr2	86346820	86347764	-	2	NM_147021
10484590	Olfr1056	1.06524	0.0911722	0.262118	0.993465	61.7884	66.3552	-2.64861	-2.55743	chr2	86355439	86356380	-	2	NM_147018
10484592	Olfr1057	1.07913	0.109872	0.307872	0.993465	78.1756	85.0489	-2.30922	-2.19935	chr2	86374463	86375410	-	2	NM_207563
10484594	Olfr1058	1.06124	0.0857449	0.419042	0.993465	14.3145	15.3148	-4.75847	-4.67272	chr2	86385020	86386416	-	2	NM_146391
10484598	Olfr1061	1.01339	0.019196	0.905636	0.993465	8.28029	8.45954	-5.54819	-5.52899	chr2	86413109	86414050	-	2	NM_207134
10484600	Olfr1062	1.17586	0.233718	0.0664054	0.690882	107.6	127.553	-1.84833	-1.61462	chr2	86422719	86423674	-	2	NM_147078
10484602	Olfr1058|Olfr1065|Gm13721|Olfr1063-ps1	-1.02971	-0.0422435	0.793874	0.993465	106.246	104.02	-1.86661	-1.90885	chr2	86434530	86434901	-	2	NM_146391///NM_146408
10484604	Olfr1065	1.19753	0.260062	0.200635	0.993465	31.4581	37.9789	-3.62251	-3.36245	chr2	86445039	86445980	-	2	NM_146408
10484606	Olfr1066	1.02325	0.0331531	0.830969	0.993465	8.60852	8.88037	-5.49211	-5.45895	chr2	86455328	86456282	-	2	NM_001011735
10484608	Olfr228	1.00163	0.00235407	0.977085	0.993465	30.0196	30.3135	-3.69004	-3.68768	chr2	86482799	86483740	-	2	NM_146405
10484610	Olfr1077-ps1	-1.01602	-0.0229258	0.844461	0.993465	30.6307	30.3933	-3.66096	-3.68389	chr2	86525234	86526175	-	2	NR_033507
10484612	Olfr1079	1.15777	0.211351	0.089432	0.80956	71.9146	83.9388	-2.42966	-2.21831	chr2	86537966	86538913	-	2	NM_146407
10484614	Olfr1080	1.06785	0.0947137	0.651063	0.993465	38.9196	41.8989	-3.31544	-3.22073	chr2	86553181	86558138	-	2	NM_146409
10484616	Olfr1082	1.16546	0.220904	0.115262	0.938339	26.6283	31.2871	-3.86298	-3.64208	chr2	86593885	86598809	-	2	NM_207674
10484618	Olfr1083-ps	1.09715	0.13376	0.22709	0.993465	23.5813	26.0829	-4.0383	-3.90454	chr2	86606627	86607569	-	2
10484620	Olfr1084	-1.0239	-0.0340767	0.806258	0.993465	7.20833	7.09739	-5.74821	-5.78228	chr2	86638765	86639706	-	2	NM_207135
10484622	Olfr1085	-1.12442	-0.169184	0.245898	0.993465	47.222	42.3387	-3.03648	-3.20567	chr2	86657515	86658456	-	2	NM_146590
10484624	Olfr1086	-1.08841	-0.122227	0.261711	0.993465	56.256	52.1071	-2.78394	-2.90616	chr2	86676399	86677331	-	2	NM_146592
10484626	Olfr1087	1.06826	0.0952663	0.4417	0.993465	50.6965	54.5982	-2.93406	-2.83879	chr2	86690032	86690973	-	2	NM_146846
10484628	Olfr1089	-1.02684	-0.0382164	0.90578	0.993465	40.8852	40.1407	-3.24436	-3.28258	chr2	86732675	86733610	-	2	NM_001011771
10484630	Olfr1090	1.0218	0.0311107	0.668769	0.993465	47.9361	49.3799	-3.01483	-2.98372	chr2	86753795	86754736	-	2	NM_146847
10484632	Olfr141	1.09481	0.130679	0.391789	0.993465	72.0476	79.5207	-2.42699	-2.29631	chr2	86806021	86806997	-	2	NM_181818
10484634	Olfr1095	-1.04282	-0.0604929	0.674317	0.993465	7.87533	7.61345	-5.62053	-5.68102	chr2	86850770	86851696	-	2	NM_146730
10484636	Olfr1097	-1.04458	-0.0629264	0.759133	0.993465	236.206	227.967	-0.713967	-0.776893	chr2	86890224	86891173	-	2	NM_146843
10484638	Olfr1098	1.17492	0.232565	0.29507	0.993465	89.3033	105.779	-2.11723	-1.88466	chr2	86922583	86923530	-	2	NM_146845
10484640	Olfr1099	1.00031	0.000440724	0.997949	0.99909	291.99	294.458	-0.408096	-0.407655	chr2	86958512	86959456	-	2	NM_146768
10484642	Olfr1100	1.07924	0.110016	0.453546	0.993465	55.729	60.6348	-2.79751	-2.6875	chr2	86977829	86978795	-	2	NM_146594
10484644	Olfr1101	-1.05344	-0.0751086	0.606829	0.993465	43.1551	41.2995	-3.16641	-3.24152	chr2	86988242	86989174	-	2	NM_146591
10484646	Olfr1103-ps1	-1.06059	-0.0848739	0.383468	0.993465	26.3108	25.0096	-3.88029	-3.96516	chr2	87009935	87010877	-	2
10484648	Olfr1104	-1.02746	-0.0390758	0.765767	0.993465	207.029	203.138	-0.904182	-0.943258	chr2	87021610	87022542	-	2	NM_146767
10484650	Olfr1105	-1.0607	-0.0850142	0.594695	0.993465	46.0328	43.752	-3.07328	-3.15829	chr2	87033281	87034219	-	2	NM_001011825
10484652	Olfr1106	1.0369	0.0522752	0.703108	0.993465	82.0092	85.7278	-2.24016	-2.18788	chr2	87048296	87049234	-	2	NM_146752
10484654	Olfr1107	-1.03376	-0.0479007	0.779644	0.993465	55.4305	54.057	-2.80526	-2.85316	chr2	87071149	87072223	-	2	NM_146844
10484658	Olfr1109	-1.00077	-0.00110525	0.995797	0.998266	45.1239	45.4566	-3.10205	-3.10315	chr2	87092457	87093395	-	2	NM_146766
10484660	Olfr259	-1.10248	-0.140747	0.533063	0.993465	29.0979	26.6082	-3.73503	-3.87577	chr2	87107447	87108385	-	2	NM_146770
10484662	Olfr1110|Gm13734	1.07648	0.106327	0.447704	0.993465	533.414	578.889	0.461243	0.56757	chr2	87135381	87136319	-	2	NM_146769
10484664	Olfr1111	1.03268	0.0463887	0.732154	0.993465	58.4872	60.8903	-2.72782	-2.68143	chr2	87149684	87150662	-	2	NM_146593
10484673	Olfr1127-ps1	1.08759	0.121131	0.295198	0.993465	16.9626	18.5986	-4.51358	-4.39245	chr2	87523276	87524373	-	2
10484675	Olfr1128|Olfr1133|Olfr1134	-1.08301	-0.115041	0.336067	0.993465	74.1398	69.0149	-2.38569	-2.50074	chr2	87541548	87545542	-	2	NM_146349///NM_146351///NM_147030
10484679	Olfr1132	-1.05279	-0.0742171	0.403359	0.993465	98.7701	94.5815	-1.97187	-2.04609	chr2	87634819	87635745	-	2	NM_146836
10484681	Olfr1133	1.01655	0.0236831	0.906001	0.993465	83.3467	85.4162	-2.21682	-2.19313	chr2	87645180	87646121	-	2	NM_146351
10484683	Olfr1134|Gm13741	1.06916	0.0964774	0.6646	0.993465	142.224	153.298	-1.44585	-1.34938	chr2	87655925	87656942	-	2	NM_147030
10484685	Olfr1135	1.037	0.0524148	0.720526	0.993465	29.7987	31.1529	-3.70069	-3.64828	chr2	87671433	87672365	-	2	NM_146660
10484687	Olfr1136	-1.02328	-0.0331983	0.784399	0.993465	22.017	21.6913	-4.13733	-4.17053	chr2	87692881	87693947	-	2	NM_146659
10484689	Olfr1137	-1.02639	-0.0375766	0.849143	0.993465	80.2203	78.7944	-2.27197	-2.30955	chr2	87710972	87711904	-	2	NM_001011833
10484691	Olfr1138	-1.02166	-0.0309181	0.699757	0.993465	34.2643	33.8109	-3.49924	-3.53016	chr2	87737387	87738322	-	2	NM_146639
10484693	Olfr1141	1.00341	0.00490948	0.958603	0.993465	18.1442	18.3543	-4.41643	-4.41152	chr2	87753056	87753991	-	2	NM_146637
10484695	Olfr1144-ps1	-1.0519	-0.0729937	0.700198	0.993465	6.90206	6.61498	-5.81084	-5.88384	chr2	87808358	87808644	-	2
10484697	Olfr1154	-1.00887	-0.0127348	0.93678	0.993465	132.087	131.993	-1.55252	-1.56526	chr2	87902742	87903674	-	2	NM_146647
10484699	Olfr1155	1.00979	0.0140576	0.886682	0.993465	144.273	146.872	-1.42522	-1.41116	chr2	87942682	87943626	-	2	NM_146643
10484701	Olfr1156	1.06089	0.0852687	0.689298	0.993465	89.0108	95.1993	-2.12196	-2.03669	chr2	87949190	87950265	-	2	NM_146817
10484704	Olfr1157	-1.06246	-0.0874041	0.408705	0.993465	192.895	183.034	-1.0062	-1.0936	chr2	87961952	87962890	-	2	NM_146849
10484706	Olfr74	-1.03062	-0.0435161	0.833573	0.993465	64.5219	63.1146	-2.58615	-2.62967	chr2	87973670	87974663	-	2	NM_054091
10484708	Olfr1160	1.10217	0.140352	0.455865	0.993465	17.3864	19.3189	-4.47798	-4.33763	chr2	88005817	88006776	-	2	NM_146649
10484710	Olfr73	1.07605	0.105747	0.26146	0.993465	232.716	252.454	-0.735442	-0.629696	chr2	88034196	88035137	-	2	NM_054090
10484712	Olfr1162|Olfr1163	1.02093	0.0298879	0.706998	0.993465	235.223	242.103	-0.719984	-0.690096	chr2	88049678	88050622	-	2	NM_001011835///NM_146644
10484714	Olfr1163	1.08502	0.117723	0.127992	0.965393	59.6309	65.2277	-2.69988	-2.58216	chr2	88070365	88071407	-	2	NM_146644
10484716	Olfr1164	-1.05803	-0.0813849	0.643602	0.993465	25.5583	24.3531	-3.92215	-4.00354	chr2	88092954	88093934	-	2	NM_146641
10484718	Olfr1165-ps	1.00819	0.0117645	0.927925	0.993465	49.1013	49.9065	-2.98018	-2.96842	chr2	88101036	88101985	-	2
10484720	Olfr1166	1.27412	0.349497	0.0261578	0.327107	30.3993	39.0476	-3.67191	-3.32241	chr2	88123360	88124993	-	2	NM_146650
10484723	Olfr1167	1.07816	0.10857	0.686081	0.993465	76.5886	83.2471	-2.33881	-2.23024	chr2	88148984	88150083	-	2	NM_146294
10484726	Olfr1170|Olfr1167|Olfr1166|Olfr1171-ps1	-1.00584	-0.00840468	0.95848	0.993465	150.287	150.63	-1.3663	-1.3747	chr2	88224074	88225030	-	2	NM_146532///NM_146294///NM_146650
10484728	Olfr1171-ps1	1.02919	0.0415079	0.913615	0.993465	26.0299	27.0079	-3.89577	-3.85426	chr2	88253011	88264364	-	2
10484731	Olfr1173	1.15825	0.211943	0.0614901	0.656885	134.284	156.801	-1.52872	-1.31678	chr2	88274109	88275052	-	2	NM_207566
10484733	Olfr1174-ps	-1.09155	-0.126375	0.271974	0.993465	726.744	671.214	0.907433	0.781058	chr2	88310832	88311770	-	2	XM_621554
10484735	Olfr1175-ps	-1.12152	-0.16546	0.450586	0.993465	287.108	258.083	-0.432421	-0.59788	chr2	88322741	88323679	-	2	XM_006500536
10484737	Olfr1177-ps	-1.04925	-0.069365	0.608412	0.993465	323.735	311.051	-0.259199	-0.328564	chr2	88343792	88344727	-	2
10484739	Olfr1179	-1.05092	-0.0716512	0.733765	0.993465	58.9043	56.5067	-2.71757	-2.78922	chr2	88401981	88402932	-	2	NM_146917
10484741	Olfr1180	-1.06814	-0.0950985	0.3827	0.993465	90.6043	85.5153	-2.09636	-2.19146	chr2	88411627	88412689	-	2	NM_146918
10484745	Olfr1181	1.03061	0.0434994	0.888522	0.993465	43.0616	44.7412	-3.16954	-3.12604	chr2	88423088	88424023	-	2	NM_001011816
10484747	Olfr1182	-1.03447	-0.0488977	0.756929	0.993465	224.042	218.339	-0.790246	-0.839144	chr2	88446001	88478844	-	2	NM_001011535
10484749	Olfr1187-ps1	-1.16582	-0.221348	0.304063	0.993465	11.2968	9.76892	-5.10002	-5.32137	chr2	88540127	88540429	-	2
10484752	Olfr1195	1.08192	0.113598	0.55884	0.993465	133.863	146.009	-1.53325	-1.41966	chr2	88682804	88683730	-	2	NM_146753
10484754	Olfr1196|Olfr1197	-1.26807	-0.342637	0.314075	0.993465	1312.07	1043.12	1.75976	1.41712	chr2	88700383	88701348	-	2	NM_146464///NM_001005225
10484756	Olfr1197|Olfr1196|Olfr1200	-1.27837	-0.35431	0.321017	0.993465	2118.66	1670.81	2.45107	2.09676	chr2	88728653	88729597	-	2	NM_001005225///NM_146464///NM_001005227
10484758	Olfr1198	-1.00713	-0.010245	0.923556	0.993465	34.2487	34.2833	-3.49989	-3.51014	chr2	88745960	88746886	-	2	NM_207567
10484760	Olfr1199	1.08875	0.12267	0.4763	0.993465	11.5609	12.6894	-5.06669	-4.94402	chr2	88755741	88756673	-	2	NM_146458///XM_006499551
10484762	Olfr1200	-1.27393	-0.349287	0.301636	0.993465	846.891	670.2	1.12816	0.778875	chr2	88767303	88768313	-	2	NM_001005227
10484764	Olfr1208	-1.00269	-0.00387386	0.981879	0.995683	120.508	121.163	-1.68489	-1.68876	chr2	88896669	88897595	-	2	NM_146778
10484766	Olfr1209	-1.13217	-0.179093	0.229965	0.993465	210.476	187.419	-0.880358	-1.05945	chr2	88909459	88910391	-	2	NM_146461
10484768	Olfr1211	-1.06556	-0.0916071	0.539014	0.993465	165.304	156.397	-1.22889	-1.3205	chr2	88929370	88930481	-	2	NM_001011804
10484771	Olfr1213|Gm13762	-1.32275	-0.40354	0.301938	0.993465	956.248	728.812	1.30337	0.89983	chr2	88972954	88973889	-	2	NM_146898
10484773	Olfr1214	1.04087	0.0577958	0.662572	0.993465	52.9051	55.516	-2.87254	-2.81474	chr2	88987265	88988200	-	2	NM_146897
10484775	Olfr1215	-1.20887	-0.273661	0.401761	0.993465	247.488	206.394	-0.646657	-0.920318	chr2	89001348	89002286	-	2	NM_146459
10484777	Olfr1216	-1.23902	-0.309199	0.427294	0.993465	373.286	303.729	-0.0537333	-0.362932	chr2	89013127	89014062	-	2	NM_146893
10484779	Olfr1217	1.07981	0.110777	0.693036	0.993465	49.5853	53.9787	-2.96603	-2.85525	chr2	89023087	89024001	-	2	NM_146901
10484781	Olfr1218	-1.04083	-0.0577381	0.803185	0.993465	139.766	135.377	-1.471	-1.52874	chr2	89054489	89055424	-	2	NM_146818
10484783	Olfr1219	-1.00662	-0.00951855	0.953627	0.993465	361.463	362.01	-0.100169	-0.109687	chr2	89074154	89075089	-	2	NM_146899
10484785	Olfr1220|Olfr1228	1.10901	0.149274	0.440534	0.993465	66.6016	74.4634	-2.54039	-2.39111	chr2	89096938	89097963	-	2	NM_146900
10484789	Olfr1221	-1.09493	-0.130834	0.321135	0.993465	15.7117	14.4664	-4.62411	-4.75494	chr2	89111575	89112510	-	2	NM_146902
10484791	Olfr1222	-1.07975	-0.110695	0.283345	0.993465	376.765	351.78	-0.0403477	-0.151043	chr2	89124794	89125729	-	2	NM_001011860
10484793	Olfr1223	-1.02375	-0.0338602	0.841136	0.993465	63.2905	62.3258	-2.61395	-2.64781	chr2	89144086	89151336	-	2	NM_146892
10484797	Olfr1224-ps1	1.0201	0.0287101	0.894013	0.993465	262.837	270.303	-0.559847	-0.531137	chr2	89156238	89157173	-	2
10484799	Olfr1225	-1.05534	-0.0777081	0.36952	0.993465	104.88	100.19	-1.88527	-1.96298	chr2	89170275	89171210	-	2	NM_146891
10484801	Olfr1226	-1.12424	-0.168947	0.575518	0.993465	468.125	419.784	0.272879	0.103933	chr2	89193100	89194032	-	2	NM_146967
10484803	Olfr1228	1.01939	0.0277084	0.893277	0.993465	271.704	279.228	-0.51198	-0.484272	chr2	89248682	89249775	-	2	NM_146971
10484805	Olfr1229	1.03734	0.0528937	0.610479	0.993465	107.139	112.046	-1.85453	-1.80163	chr2	89282196	89283131	-	2	NM_001011761
10484807	Olfr1230	-1.11014	-0.150736	0.326043	0.993465	28.8564	26.2053	-3.74705	-3.89779	chr2	89296351	89297268	-	2	NM_146789
10484809	Olfr1231	-1.07352	-0.102348	0.478059	0.993465	140.651	132.086	-1.46189	-1.56424	chr2	89302649	89303590	-	2	NM_146454
10484811	Olfr1232	1.13905	0.187833	0.428565	0.993465	18.9902	21.807	-4.35069	-4.16285	chr2	89325243	89326178	-	2	NM_146323
10484813	Olfr1233	-1.03795	-0.0537395	0.586763	0.993465	56.4441	54.8231	-2.77912	-2.83286	chr2	89339306	89340348	-	2	NM_146972
10484816	Olfr1234	1.02286	0.0326128	0.912476	0.993465	78.9388	81.4011	-2.29521	-2.2626	chr2	89362483	89363427	-	2	NM_146973
10484818	Olfr1238	-1.02167	-0.0309286	0.832051	0.993465	173.994	171.69	-1.15498	-1.18591	chr2	89406130	89407077	-	2	NM_146790
10484820	Olfr1239	-1.13134	-0.178032	0.122291	0.948507	97.847	87.1921	-1.98542	-2.16345	chr2	89417494	89418411	-	2	NM_146970
10484822	Olfr1240	1.04603	0.0649179	0.603656	0.993465	262.383	276.695	-0.562338	-0.49742	chr2	89439333	89440277	-	2	NM_146808
10484824	Olfr1241	1.06159	0.0862214	0.63195	0.993465	117.692	125.958	-1.71899	-1.63277	chr2	89482189	89483133	-	2	NM_146455
10484826	Olfr1242	-1.05456	-0.0766395	0.662556	0.993465	137.445	131.395	-1.49516	-1.5718	chr2	89493294	89494346	-	2	NM_146968
10484828	Olfr1243	-1.01249	-0.0179109	0.920023	0.993465	103.267	102.823	-1.90764	-1.92555	chr2	89527491	89528408	-	2	NM_146969
10484830	Olfr1245|Olfr1252	1.1014	0.139332	0.433457	0.993465	13.5478	15.043	-4.83788	-4.69855	chr2	89574801	89575724	-	2	NM_146788
10484832	Olfr1246	-1.24501	-0.316161	0.464379	0.993465	165.454	133.975	-1.22759	-1.54375	chr2	89590163	89591113	-	2	NM_146792
10484834	Olfr1247	-1.06314	-0.0883337	0.36319	0.993465	126.411	119.872	-1.61589	-1.70423	chr2	89609089	89610147	-	2	NM_146966///XM_006499573
10484837	Olfr1248	1.09731	0.133971	0.634498	0.993465	6.68668	7.39712	-5.85658	-5.72261	chr2	89617247	89618190	-	2	NM_146791
10484839	Olfr1249	-1.01777	-0.0254162	0.919459	0.993465	33.4982	33.1813	-3.53186	-3.55727	chr2	89629940	89630896	-	2	NM_001011796
10484841	Olfr1250|Olfr1248|Olfr1252	1.0626	0.0875939	0.536445	0.993465	160.714	172.165	-1.26952	-1.18193	chr2	89656395	89657533	-	2	NM_146965///NM_146791///NM_207568
10484844	Olfr1251	1.11934	0.162643	0.402345	0.993465	75.4657	85.1593	-2.36012	-2.19748	chr2	89666928	89667884	-	2	NM_001011529
10484846	Olfr1252	1.07921	0.109969	0.487644	0.993465	70.72	76.9429	-2.45382	-2.34386	chr2	89721103	89722206	-	2	NM_207568
10484848	Olfr1253	-1.13396	-0.181366	0.563929	0.993465	78.8666	70.1163	-2.29653	-2.47789	chr2	89751870	89752826	-	2	NM_146373
10484850	Olfr1254	1.2952	0.373173	0.0203556	0.268384	29.4506	38.455	-3.71765	-3.34447	chr2	89788406	89789350	-	2	NM_146476
10484852	Olfr1256	-1.07243	-0.10089	0.577036	0.993465	211.074	198.42	-0.876267	-0.977156	chr2	89835018	89835943	-	2	NM_146983
10484854	Olfr48	1.02105	0.0300516	0.858069	0.993465	265.037	272.82	-0.54782	-0.517768	chr2	89844061	89844971	-	2	NM_010990
10484856	Olfr1259	1.02663	0.0379189	0.684886	0.993465	161.483	167.134	-1.26263	-1.22471	chr2	89943184	89944113	-	2	NM_146341
10484858	Olfr1264	-1.1252	-0.170177	0.340353	0.993465	1140.84	1022.16	1.55802	1.38784	chr2	90021138	90022143	-	2	NM_021368
10484861	Olfr140	-1.07174	-0.0999491	0.429657	0.993465	251.098	236.199	-0.625766	-0.725715	chr2	90051414	90052322	-	2	NM_020515
10484863	Olfr1269|Olfr1267-ps1|Olfr1265	-1.05947	-0.0833413	0.614526	0.993465	153.199	145.777	-1.33861	-1.42195	chr2	90085530	90086459	-	2	NM_146342///NM_146343
10484865	Olfr1268-ps1	-1.20857	-0.273299	0.0187305	0.252446	57.5152	47.9771	-2.752	-3.0253	chr2	90110459	90111387	-	2
10484867	Olfr1269	1.01741	0.0248952	0.829732	0.993465	85.8009	88.0053	-2.17495	-2.15005	chr2	90118600	90119617	-	2	NM_146342
10484869	Olfr32	1.00311	0.00448092	0.944075	0.993465	123.572	124.966	-1.64866	-1.64418	chr2	90138180	90139195	-	2	NM_010980///XM_006498908
10484872	Olfr1270	-1.03357	-0.0476302	0.677204	0.993465	144.68	141.121	-1.42115	-1.46878	chr2	90149019	90150036	-	2	NM_146985
10484875	Gm13769|Olfr1274-ps|Olfr1506	-1.03164	-0.0449394	0.767665	0.993465	240.929	235.441	-0.685409	-0.730348	chr2	90221567	90222496	-	2	NM_001270423///NM_146263///NM_146265
10484880	Olfr142	-1.0435	-0.0614317	0.727009	0.993465	123.219	119.044	-1.65279	-1.71423	chr2	90252069	90252986	-	2	NM_146984
10484882	Olfr1271	1.01108	0.0158987	0.840519	0.993465	135.046	137.655	-1.52056	-1.50466	chr2	90265511	90266428	-	2	NM_146793
10484884	Olfr1272|Olfr1273-ps	-1.06593	-0.0921159	0.60814	0.993465	107.935	102.083	-1.84385	-1.93597	chr2	90281647	90282573	-	2	NM_146980
10484886	Olfr1273-ps	1.00317	0.00457162	0.975684	0.993465	29.7684	30.106	-3.70216	-3.69759	chr2	90295935	90296859	-	2	NM_146975
10485765	Olfr1275	-1.27779	-0.353647	0.0804509	0.739295	83.8568	66.1611	-2.20801	-2.56166	chr2	111230853	111231791	-	2	NM_001011795
10485767	Olfr1277	-1.25061	-0.322629	0.217946	0.993465	206.853	166.749	-0.905406	-1.22804	chr2	111269427	111270392	-	2	NM_146396
10485769	Olfr1282	1.05157	0.0725446	0.631843	0.993465	34.7955	36.8879	-3.47704	-3.40449	chr2	111335159	111336076	-	2	NM_146907
10485771	Olfr1286	1.09372	0.12924	0.227265	0.993465	80.947	89.2541	-2.25897	-2.12973	chr2	111420032	111420949	-	2	NM_207254
10485773	Olfr1290	1.0383	0.0542207	0.634209	0.993465	78.7649	82.4475	-2.29839	-2.24417	chr2	111489218	111490156	-	2	NM_001278787///NM_001278788///NM_146262
10485775	Olfr1292-ps1	-1.00423	-0.00609199	0.985207	0.996714	16.53	16.5944	-4.55086	-4.55695	chr2	111508573	111509478	-	2
10485777	Olfr1294	1.02992	0.0425307	0.773762	0.993465	219.244	227.642	-0.821476	-0.778945	chr2	111537349	111538287	-	2	NM_146885
10485779	Olfr1295|Olfr1299	-1.00035	-0.000502274	0.995199	0.998266	136.964	138.032	-1.50021	-1.50071	chr2	111564469	111565511	-	2	NM_146403///XM_006499547
10485782	Olfr1296-ps1	-1.06837	-0.0954089	0.632414	0.993465	15.754	14.866	-4.62022	-4.71563	chr2	111593073	111594011	-	2
10485784	Olfr1297	-1.03478	-0.0493224	0.504724	0.993465	257.434	250.808	-0.58981	-0.639132	chr2	111621134	111622072	-	2	NM_146888
10485786	Olfr1298	-1.1498	-0.201379	0.391339	0.993465	31.7715	27.8573	-3.60821	-3.80959	chr2	111645056	111645995	-	2	NM_146886
10485790	Olfr1303|Gm13931|Olfr268-ps1	-1.04245	-0.059978	0.574136	0.993465	63.8931	61.7905	-2.60028	-2.66026	chr2	111813786	111814724	-	2	NM_146402
10485792	Olfr268-ps1	1.13281	0.179906	0.254529	0.993465	20.1847	23.0516	-4.26268	-4.08278	chr2	111844262	111851838	-	2
10485794	Olfr1305	-1.01844	-0.0263568	0.840163	0.993465	94.7335	93.7761	-2.03207	-2.05842	chr2	111872915	111873853	-	2	NM_146401
10485796	Olfr1306	-1.0733	-0.102056	0.661537	0.993465	24.2211	22.7507	-3.99968	-4.10173	chr2	111911990	111912928	-	2	NM_001011803
10485798	Olfr1307	1.03632	0.0514705	0.767715	0.993465	98.8224	103.246	-1.9711	-1.91963	chr2	111944516	111945454	-	2	NM_001011787
10485800	Olfr1308	-1.00831	-0.0119372	0.937078	0.993465	45.2867	45.2794	-3.09685	-3.10879	chr2	111960109	111961071	-	2	NM_207151
10485802	Olfr1309	-1.03192	-0.0453367	0.862936	0.993465	54.707	53.4463	-2.82422	-2.86955	chr2	111983134	111984096	-	2	NM_146447
10485804	Olfr1310	-1.23244	-0.301512	0.337779	0.993465	293.964	240.466	-0.398371	-0.699883	chr2	112008202	112009210	-	2	NM_146449
10485807	Olfr1311	-1.13418	-0.181644	0.200599	0.993465	162.455	144.403	-1.25397	-1.43561	chr2	112020914	112021852	-	2	NM_146274
10485809	Olfr1312	-1.28629	-0.363213	0.410193	0.993465	450.836	353.348	0.218589	-0.144624	chr2	112042077	112043039	-	2	NM_146362
10485811	Olfr1313	-1.22084	-0.287874	0.268646	0.993465	94.2427	77.8237	-2.03956	-2.32744	chr2	112071646	112072581	-	2	NM_207150
10485813	Olfr1314	-1.1537	-0.206271	0.0939802	0.830734	25.8144	22.5575	-3.90776	-4.11404	chr2	112091761	112092699	-	2	NM_146450
10485815	Olfr1316|Olfr1315-ps1	-1.01836	-0.0262519	0.909556	0.993465	101.591	100.572	-1.93124	-1.95749	chr2	112110312	112111256	-	2	NM_146742
10485817	Olfr1316|Olfr1315-ps1	-1.06162	-0.086267	0.632068	0.993465	158.747	150.751	-1.28728	-1.37355	chr2	112129871	112130815	-	2	NM_146742
10500443	Olfr1402	-1.11185	-0.152964	0.0962809	0.835853	85.534	77.5558	-2.17944	-2.33241	chr3	97410217	97411179	-	2	NM_146275
10501072	Olfr266	-1.076	-0.105675	0.439733	0.993465	56.3526	52.7989	-2.78146	-2.88713	chr3	106821556	106822582	-	2	NM_146489
10504422	Olfr155	1.05949	0.0833727	0.670964	0.993465	112.257	119.904	-1.78721	-1.70383	chr4	43854292	43855463	+	2	NM_019473
10504988	Olfr275	1.05439	0.0764131	0.599219	0.993465	75.5431	80.3009	-2.35864	-2.28223	chr4	52825399	52826358	+	2	NM_146858
10504990	Olfr270	-1.03315	-0.0470543	0.856053	0.993465	46.1883	45.0702	-3.06842	-3.11547	chr4	52970623	52971567	+	2	NM_146607
10507567	Olfr62	-1.12825	-0.174085	0.273487	0.993465	125.46	112.104	-1.62679	-1.80088	chr4	118652879	118666467	+	2	NM_146315
10507569	Olfr1341	-1.06043	-0.084643	0.443428	0.993465	101.372	96.3743	-1.93435	-2.019	chr4	118708410	118710347	+	2	NM_146853
10507572	Olfr1340	1.10146	0.139412	0.218792	0.993465	235.909	261.959	-0.715786	-0.576374	chr4	118726249	118727196	+	2	NM_146304
10507574	Olfr1339	1.11004	0.150618	0.216433	0.993465	143.533	160.626	-1.43263	-1.28201	chr4	118734531	118735478	+	2	NM_146852
10507576	Olfr1331	-1.11864	-0.161747	0.281674	0.993465	114.36	103.064	-1.76043	-1.92218	chr4	118868783	118869736	+	2	NM_001011856
10507578	Olfr1330	-1.01024	-0.0146968	0.895146	0.993465	75.3776	75.2213	-2.36181	-2.3765	chr4	118893085	118894032	+	2	NM_146334
10512621	Olfr70	-1.01068	-0.015322	0.880573	0.993465	134.645	134.307	-1.52486	-1.54018	chr4	43695000	43700807	-	2	NM_019485
10512626	Olfr71	-1.00414	-0.00596645	0.95515	0.993465	199.23	200.024	-0.95958	-0.965546	chr4	43705628	43706566	-	2	NM_019486
10512628	Olfr159	-1.00955	-0.0137116	0.868521	0.993465	65.2736	65.1827	-2.56944	-2.58316	chr4	43770050	43771009	-	2	NM_019476
10512630	Olfr29-ps1|Olfr155|Olfr159	1.00254	0.00365722	0.95943	0.993465	158.192	159.885	-1.29234	-1.28868	chr4	43781378	43782328	-	2	NR_033638///NM_019473///NM_019476
10512632	Olfr156	-1.00276	-0.0039826	0.978868	0.994445	41.0752	41.2956	-3.23767	-3.24166	chr4	43820136	43821438	-	2	NM_019474
10512637	Olfr157	-1.00321	-0.00462425	0.975768	0.993465	98.2753	98.7586	-1.97911	-1.98374	chr4	43834752	43836517	-	2	NM_019475
10512941	Olfr273	1.09567	0.131816	0.26038	0.993465	139.332	153.905	-1.47549	-1.34367	chr4	52855509	52856600	-	2	NM_146824
10512945	Olfr272	1.10358	0.14219	0.280952	0.993465	69.9735	77.8502	-2.46913	-2.32694	chr4	52910833	52911792	-	2	NM_146839
10512947	Olfr271-ps1	-1.10435	-0.143203	0.473751	0.993465	40.9672	37.3982	-3.24147	-3.38468	chr4	52935430	52936381	-	2
10513266	Olfr267	1.1299	0.176194	0.0666391	0.690882	81.7242	93.0921	-2.24518	-2.06899	chr4	58784769	58785720	-	2	NM_146920
10515819	Olfr1343-ps1	-1.15837	-0.212095	0.169112	0.993465	34.6968	30.1971	-3.48114	-3.69323	chr4	118672578	118682213	-	2
10515822	Olfr1342	-1.12101	-0.164802	0.380612	0.993465	230.309	207.121	-0.750442	-0.915244	chr4	118689462	118690463	-	2	NM_146713
10515824	Olfr1338	1.21036	0.275439	0.13462	0.967399	62.3914	76.1312	-2.63459	-2.35916	chr4	118753595	118754536	-	2	NM_207152
10515826	Olfr1337|Olfr1329|Olfr1330|Olfr1328|Olfr1338|Olfr1333	-1.15047	-0.202225	0.222101	0.993465	282.646	247.68	-0.455016	-0.657241	chr4	118781636	118782583	-	2	NM_146309///NM_001011870///NM_146334///NM_207152///NM_207157
10515828	Olfr1335|Olfr1328|Olfr1329|Olfr1330|Olfr1333	-1.09215	-0.127169	0.354729	0.993465	245.304	226.436	-0.659441	-0.78661	chr4	118808855	118809862	-	2	NM_207703///NM_146399///NM_001011870///NM_146334///NM_207157
10515830	Olfr1333|Olfr1331|Olfr1330|Olfr1329|Olfr1337|Olfr1338|Olfr1335|Olfr1332-ps1|Olfr1328	-1.11145	-0.152443	0.32562	0.993465	342.77	310.91	-0.176775	-0.329218	chr4	118829485	118830444	-	2	NM_207157///NM_001011856///NM_146334///NM_001011870///NM_146309///NM_207152///NM_207703
10515832	Olfr1329	-1.03271	-0.0464368	0.634915	0.993465	84.8454	82.827	-2.19111	-2.23754	chr4	118916524	118917471	-	2	NM_001011870
10515834	Olfr1328	-1.1207	-0.164404	0.357477	0.993465	171.171	153.98	-1.17857	-1.34298	chr4	118933899	118934846	-	2	NM_146399
10523800	Olfr719-ps	-1.09281	-0.128048	0.64904	0.993465	34.7118	32.0224	-3.48052	-3.60856	chr5	106906768	106906980	+	2
10535410	Olfr718-ps1	-1.04906	-0.0691026	0.24404	0.993465	320.105	307.619	-0.275467	-0.34457	chr5	143137247	143138320	-	2
10537506	Olfr460	1.0788	0.10943	0.395694	0.993465	147.577	160.503	-1.39255	-1.28312	chr6	40571357	40572417	+	2	NM_146383
10537791	Olfr453	1.01684	0.0240889	0.751535	0.993465	92.36	94.6799	-2.06867	-2.04459	chr6	42744039	42744995	+	2	NM_001011799
10537793	Olfr38	-1.05357	-0.0752888	0.649328	0.993465	48.2249	46.1456	-3.00616	-3.08145	chr6	42762054	42763010	+	2	NM_146986
10537795	Olfr452	1.00823	0.0118178	0.972726	0.993465	55.3756	56.2858	-2.80669	-2.79487	chr6	42790041	42790997	+	2	NM_001011869
10537799	Olfr450	1.01051	0.0150905	0.839627	0.993465	64.9892	66.2074	-2.57574	-2.56065	chr6	42817473	42818405	+	2	NM_146445
10537801	Olfr449	-1.06076	-0.0850938	0.414282	0.993465	493.123	468.665	0.347933	0.262839	chr6	42837883	42838818	+	2	NM_147064
10537803	Olfr448	1.05136	0.0722594	0.542638	0.993465	91.3474	96.8213	-2.08458	-2.01232	chr6	42896453	42897385	+	2	NM_146273
10537805	Olfr447	-1.03108	-0.0441518	0.729113	0.993465	153.79	150.369	-1.33306	-1.37721	chr6	42911525	42912466	+	2	NM_146988
10537807	Olfr446	-1.04019	-0.056848	0.749307	0.993465	462.68	448.425	0.255998	0.19915	chr6	42927227	42928159	+	2	NM_146295
10537809	Olfr444	-1.26251	-0.33629	0.0549094	0.611056	83.5797	66.7406	-2.21279	-2.54908	chr6	42955500	42956433	+	2	NM_146656
10537811	Olfr446	-1.04473	-0.0631284	0.79501	0.993465	21.2399	20.4961	-4.18917	-4.25229	chr6	43067308	43095584	+	2
10537817	Olfr237-ps1|Olfr441|Olfr444|Olfr434|Olfr47|Olfr435	-1.13133	-0.178021	0.398699	0.993465	532.85	474.83	0.459715	0.281695	chr6	43115744	43116676	+	2	NM_146654///NM_146655///NM_146656///NM_146369///NM_146370///NM_146653
10537819	Olfr237-ps1	-1.18135	-0.240441	0.256843	0.993465	447.067	381.518	0.206477	-0.0339634	chr6	43153262	43154269	+	2	NM_146654
10537821	Olfr437	1.02244	0.0320117	0.830019	0.993465	157.975	162.835	-1.29432	-1.26231	chr6	43167060	43167992	+	2	NM_146296
10537823	Olfr13	-1.12748	-0.173104	0.3522	0.993465	84.8106	75.8339	-2.1917	-2.3648	chr6	43173952	43175005	+	2	NM_146652
10537826	Olfr435	-1.09137	-0.126134	0.193786	0.993465	185.435	171.295	-1.0631	-1.18923	chr6	43201646	43202587	+	2	NM_146653
10537828	Olfr434	1.00601	0.00864866	0.953649	0.993465	80.0716	81.2091	-2.27465	-2.266	chr6	43216883	43217938	+	2	NM_146369
10537831	Olfr47	1.0283	0.0402548	0.823127	0.993465	54.438	56.4342	-2.83133	-2.79107	chr6	43235578	43236636	+	2	NM_146370
10541061	Olfr211	-1.33489	-0.416716	0.169236	0.993465	667.535	504.142	0.784829	0.368113	chr6	116493611	116494540	+	2	NM_146912
10541063	Olfr212	-1.00014	-0.000197423	0.99925	0.99925	346.765	349.541	-0.160058	-0.160255	chr6	116506516	116517965	+	2	NM_001011800///XM_006506140///XM_006506141
10541065	Olfr213	1.0357	0.0506066	0.777865	0.993465	509.037	531.504	0.393757	0.444364	chr6	116540455	116541438	+	2	NM_001011801
10541069	Olfr214	-1.13776	-0.186201	0.288341	0.993465	364.439	322.92	-0.0883368	-0.274538	chr6	116556427	116557389	+	2	NM_146759
10544271	Olfr461	-1.04319	-0.0610003	0.438353	0.993465	60.456	58.425	-2.68006	-2.74106	chr6	40544036	40544977	-	2	NM_146382
10544403	Olfr459	-1.03894	-0.0551162	0.466005	0.993465	122.128	118.507	-1.66563	-1.72074	chr6	41771258	41772366	-	2	NM_146576
10544436	Olfr458	-1.0425	-0.0600431	0.522644	0.993465	64.617	62.4877	-2.58403	-2.64407	chr6	42460076	42461017	-	2	NM_146444
10544438	Olfr458|Olfr457|Olfr456	1.0033	0.00475693	0.967346	0.993465	73.5739	74.4181	-2.39675	-2.39199	chr6	42471162	42472200	-	2	NM_146444///NM_146987///NM_001011528
10544440	Olfr456|Olfr458|Olfr457	1.00353	0.00508327	0.949403	0.993465	97.6047	98.7469	-1.98899	-1.98391	chr6	42486253	42487191	-	2	NM_001011528///NM_146444///NM_146987
10544442	Olfr455	1.02158	0.0308075	0.842144	0.993465	423.168	435.822	0.127216	0.158024	chr6	42538067	42539020	-	2	NM_001081301
10547171	Olfr215	-1.06462	-0.0903325	0.518425	0.993465	183.295	173.572	-1.07985	-1.17018	chr6	116581938	116583031	-	2	NM_146446
10549862	Olfr1344|Gm20715|Gm16532	-1.05381	-0.0756087	0.349027	0.993465	105.062	100.509	-1.88278	-1.95839	chr7	6410277	6441691	+	2	NM_177061///NM_001134752
10549869	Olfr1336	-1.11589	-0.158189	0.357983	0.993465	304.76	275.335	-0.346339	-0.504528	chr7	6460511	6461455	+	2	NM_146915
10549871	Olfr1346	-1.08836	-0.122157	0.407115	0.993465	184.875	171.249	-1.06746	-1.18962	chr7	6474112	6475053	+	2	NM_146916
10549875	Olfr1350	-1.07036	-0.0980935	0.583974	0.993465	166.198	156.538	-1.22111	-1.3192	chr7	6569993	6570919	+	2	NM_146389
10554714	Olfr291	-1.16509	-0.220446	0.349119	0.993465	171.943	148.781	-1.17208	-1.39253	chr7	84856365	84857318	+	2	NM_146415
10554716	Olfr290	-1.14441	-0.194609	0.302479	0.993465	213.963	188.486	-0.85665	-1.05126	chr7	84915775	84916728	+	2	NM_146416
10554721	Olfr301	-1.10768	-0.147538	0.368764	0.993465	152.733	139.008	-1.34301	-1.49055	chr7	86412361	86413299	+	2	NM_212436
10554723	Olfr300-ps1	-1.12216	-0.166277	0.452493	0.993465	57.9258	52.0404	-2.74174	-2.90801	chr7	86442983	86443969	+	2
10554725	Olfr299	-1.01713	-0.0244989	0.939629	0.993465	85.1688	84.4166	-2.18562	-2.21012	chr7	86465413	86466405	+	2	NM_001011767
10554727	Olfr297	-1.07423	-0.103305	0.474629	0.993465	179.838	168.774	-1.10732	-1.21062	chr7	86526759	86527696	+	2	NM_146618
10554729	Olfr295	-1.18269	-0.242067	0.247951	0.993465	127.891	109.017	-1.5991	-1.84117	chr7	86585277	86586206	+	2	NM_146851
10554731	Olfr293	-1.06142	-0.0859912	0.766772	0.993465	204.424	194.164	-0.922451	-1.00844	chr7	86663664	86664674	+	2	NM_001011752
10554733	Olfr292	-1.0311	-0.0441913	0.858389	0.993465	133.609	130.634	-1.53599	-1.58019	chr7	86688341	86695397	+	2	NM_146620
10555258	Olfr520	-1.03033	-0.0431012	0.669245	0.993465	53.0514	51.9092	-2.86855	-2.91165	chr7	99735145	99736103	+	2	NM_147063
10555260	Olfr521	-1.05752	-0.0806907	0.639289	0.993465	93.7131	89.3372	-2.04769	-2.12838	chr7	99767164	99768130	+	2	NM_146356
10555716	Olfr547	-1.02982	-0.042398	0.70893	0.993465	13.8626	13.5707	-4.80475	-4.84715	chr7	102534749	102535688	+	1	NM_147079
10555718	Olfr548-ps1	-2.02829	-1.02026	7.81584e-07	4.72552e-05	193.795	96.3242	-0.999483	-2.01974	chr7	102541938	102542867	+	1
10555720	Olfr549	-1.90323	-0.928451	1.86634e-06	9.01178e-05	225.691	119.549	-0.779665	-1.70812	chr7	102554286	102555236	+	1	NM_147101
10555722	Olfr550	-1.47105	-0.556848	9.71817e-06	0.000357216	200.733	137.567	-0.948736	-1.50558	chr7	102578469	102579506	+	1	NM_147104
10555725	Olfr552	-6.3556	-2.66803	5.93437e-10	1.19973e-07	224.746	35.6499	-0.785716	-3.45374	chr7	102604356	102605309	+	1	NM_147102
10555727	Olfr554	-1.47871	-0.564344	2.51923e-05	0.000746693	89.8943	61.2873	-2.10771	-2.67206	chr7	102640248	102641201	+	1	NM_146325
10555729	Olfr555	-1.60702	-0.684392	5.25721e-07	3.35632e-05	65.8518	41.3112	-2.55672	-3.24111	chr7	102658823	102659770	+	1	NM_147103
10555731	Olfr556	-1.04938	-0.0695348	0.707135	0.993465	109.844	105.528	-1.81856	-1.88809	chr7	102669847	102670896	+	1	NM_146754
10555734	Olfr557	-1.70481	-0.769612	1.81089e-06	9.01178e-05	114.736	67.8494	-1.7557	-2.52531	chr7	102698240	102699208	+	1	NM_146361
10555736	Olfr558	-1.38782	-0.472824	1.69843e-05	0.000556811	89.2693	64.8471	-2.11778	-2.5906	chr7	102702323	102712054	+	1	NM_147093
10555741	Olfr561	-1.4782	-0.563839	0.000974239	0.0179053	77.3756	52.7709	-2.32406	-2.8879	chr7	102774495	102775565	+	1	NM_147092
10555744	Olfr564|Olfr560	-1.15543	-0.20843	0.0937902	0.830734	13.7754	12.0194	-4.81384	-5.02227	chr7	102803480	102804473	+	1	NM_146359
10555746	Olfr568	-1.31797	-0.398317	0.0240681	0.304111	37.8577	28.9582	-3.35536	-3.75367	chr7	102877087	102878098	+	1	NM_147091
10555749	Olfr570	-2.61356	-1.38601	1.33907e-09	2.32042e-07	121.079	46.7044	-1.67807	-3.06409	chr7	102900342	102901386	+	1	NM_147110
10555751	Olfr572	-1.27202	-0.347121	0.00745077	0.108889	140.19	111.109	-1.46663	-1.81375	chr7	102927630	102928586	+	1	NM_147089
10555753	Olfr574	-1.10372	-0.142372	0.327239	0.993465	33.285	30.4028	-3.54107	-3.68344	chr7	102948411	102949507	+	1	NM_146360
10555756	Olfr576	-1.44508	-0.531153	0.00249776	0.0403013	87.7254	61.2005	-2.14295	-2.6741	chr7	102965071	102975160	+	1	NM_001001805
10555758	Olfr582	-2.70524	-1.43575	6.33746e-09	8.54149e-07	99.4187	37.0498	-1.96243	-3.39818	chr7	103041481	103042440	+	1	NM_147053
10555760	Olfr583|Olfr585|Olfr566	-1.7353	-0.795184	0.000196668	0.00418523	62.5173	36.3202	-2.63169	-3.42687	chr7	103051300	103052259	+	1	NM_146757///NM_001011536///NM_147087
10555762	Olfr584|Olfr582|Olfr569	-1.70256	-0.767708	1.28981e-05	0.00044701	194.146	114.96	-0.99687	-1.76458	chr7	103085520	103086479	+	1	NM_147054///NM_147053///NM_147088
10555764	Olfr585	-1.16587	-0.221405	0.0938904	0.830734	13.2586	11.4649	-4.86901	-5.09042	chr7	103097743	103098699	+	1	NM_147087
10555766	Olfr587-ps1	-1.15384	-0.206439	0.473739	0.993465	27.8167	24.3043	-3.79999	-4.00643	chr7	103134376	103135323	+	1
10555769	Olfr588-ps1	-2.52487	-1.33621	2.13228e-07	1.72431e-05	73.5448	29.3654	-2.39732	-3.73353	chr7	103143590	103144531	+	1
10555771	Olfr592	-1.92064	-0.941586	7.2671e-05	0.00179898	315.194	165.445	-0.297775	-1.23936	chr7	103186603	103187541	+	1	NM_207556
10555773	Olfr593	-1.82398	-0.867093	1.76952e-06	9.01178e-05	60.5334	33.4578	-2.67821	-3.5453	chr7	103211862	103212845	+	1	NM_146380
10555775	Olfr594	1.03285	0.0466276	0.661668	0.993465	265.262	276.207	-0.546595	-0.499967	chr7	103219720	103220655	+	1	NM_207143
10555777	Olfr595-ps1	-1.1518	-0.203893	0.0799316	0.739295	22.8731	20.0202	-4.08229	-4.28619	chr7	103235632	103236585	+	1
10555781	Olfr596|Olfr603	-2.81346	-1.49234	5.48218e-08	5.98976e-06	220.264	78.927	-0.814783	-2.30713	chr7	103309723	103310661	+	1	NM_001190381///NM_147070
10555783	Olfr597	-1.21253	-0.278019	0.00787437	0.11371	103.581	86.1215	-1.90325	-2.18127	chr7	103320401	103321360	+	1	NM_001011845
10555785	Olfr598	-1.43465	-0.5207	0.00102061	0.0183686	24.6934	17.3523	-3.97181	-4.49252	chr7	103328488	103329447	+	1	NM_001011793
10555787	Olfr599	-1.20237	-0.265885	0.173089	0.993465	178.595	149.745	-1.11733	-1.38321	chr7	103338056	103339003	+	1	NM_146731
10555791	Olfr606	-1.18872	-0.249406	0.0538467	0.610431	105.323	89.3235	-1.8792	-2.1286	chr7	103451339	103452298	+	1	NM_147094
10555793	Olfr608	-1.86198	-0.896839	7.12287e-06	0.000270001	100.089	54.1919	-1.95273	-2.84957	chr7	103470041	103470991	+	1	NM_146756
10555795	Olfr613	-1.25082	-0.322872	0.0676805	0.693463	41.5576	33.4949	-3.22083	-3.5437	chr7	103550368	103555504	+	1	NM_147100
10555799	Olfr615	-1.47036	-0.556171	0.0014122	0.0237917	185.733	127.347	-1.06078	-1.61696	chr7	103560479	103561420	+	1	NM_147080
10555801	Olfr617	-1.34612	-0.428803	0.000298479	0.00603425	61.2291	45.8561	-2.66173	-3.09053	chr7	103584024	103584989	+	1	NM_146841
10555803	Olfr618	-2.68024	-1.42236	5.92557e-08	5.98976e-06	90.0955	33.8885	-2.10449	-3.52685	chr7	103597318	103598274	+	1	NM_147047
10555805	Olfr619	-1.56919	-0.650024	0.0163683	0.225622	54.763	35.183	-2.82274	-3.47276	chr7	103603656	103604618	+	1	NM_147076
10555807	Olfr617|Olfr625-ps1	-1.18174	-0.240912	0.217795	0.993465	50.5202	43.0988	-2.93908	-3.17999	chr7	103682720	103683676	+	1	NM_146841
10555809	Olfr243	-2.10865	-1.07632	1.51197e-05	0.000509451	34.5367	16.512	-3.48781	-4.56413	chr7	103716596	103717546	+	1	NM_001025386
10555811	Olfr628	-1.92883	-0.947728	0.000109416	0.00241312	22.922	11.9806	-4.07921	-5.02694	chr7	103730351	103733389	+	1	NM_147097
10555820	Olfr65	1.01742	0.0249205	0.89059	0.993465	162.479	166.656	-1.25376	-1.22884	chr7	103903457	103907536	+	1	NM_013616
10555826	Olfr631	-1.0265	-0.0377349	0.704259	0.993465	10.8047	10.6115	-5.16428	-5.20202	chr7	103915062	103929911	+	1	NM_001271020///NM_146959
10555832	Olfr632	-1.25042	-0.322414	0.0224232	0.286309	256.637	206.912	-0.594287	-0.916701	chr7	103937382	103938335	+	1	NM_147119
10555834	Olfr633	1.0472	0.0665378	0.713076	0.993465	292.339	308.63	-0.406374	-0.339836	chr7	103946568	103947506	+	1	NM_146354
10555836	Olfr634-ps1	-1.18315	-0.242635	0.279484	0.993465	45.4135	38.6961	-3.09282	-3.33546	chr7	103956412	103957440	+	1
10555838	Olfr635	-1.41331	-0.499081	0.00415106	0.0637371	191.898	136.885	-1.01367	-1.51275	chr7	103979176	103980141	+	1	NM_147118
10555840	Olfr638	-1.53455	-0.617816	0.000129949	0.00281478	98.9152	64.9837	-1.96975	-2.58757	chr7	104003259	104004227	+	1	NM_147120
10555842	Olfr641	-1.41756	-0.503414	0.0282146	0.349227	96.4181	68.5707	-2.00664	-2.51005	chr7	104039798	104040736	+	1	NM_147072
10555844	Olfr646	-1.08603	-0.119065	0.152473	0.993465	115.053	106.802	-1.75171	-1.87078	chr7	104106248	104107219	+	1	NM_147056
10555846	Olfr650-ps1	-1.04747	-0.0669112	0.536584	0.993465	82.9642	79.8493	-2.22345	-2.29036	chr7	104206005	104207009	+	1
10555870	Olfr651	-1.11602	-0.158361	0.135563	0.967399	167.099	150.947	-1.21331	-1.37167	chr7	104552884	104553952	+	1	NM_146813
10555873	Olfr652	-1.20923	-0.274094	0.155977	0.993465	300.793	250.773	-0.365242	-0.639335	chr7	104564223	104565207	+	1	NM_147048
10555875	Olfr653	1.56154	0.642971	0.000808315	0.0150844	324.637	511.063	-0.255185	0.387786	chr7	104579624	104580669	+	1	NM_147074
10555877	Olfr654	-1.41591	-0.501732	0.0300127	0.367732	156.619	111.515	-1.30675	-1.80848	chr7	104587719	104588874	+	1	NM_146379
10555879	Olfr656	-1.09645	-0.132835	0.200478	0.993465	161.666	148.646	-1.261	-1.39383	chr7	104617657	104618647	+	1	NM_147075
10555881	Olfr657	-3.36798	-1.75188	4.22436e-07	2.84675e-05	94.4498	28.2719	-2.0364	-3.78828	chr7	104635676	104636641	+	1	NM_146312
10555883	Olfr659	-1.05457	-0.0766612	0.527891	0.993465	60.9721	58.2877	-2.66779	-2.74445	chr7	104670704	104671672	+	1	NM_147050
10555885	Olfr660-ps1	1.02838	0.0403713	0.638825	0.993465	31.9468	33.1209	-3.60027	-3.5599	chr7	104678718	104679041	+	1
10555887	Olfr661	1.06781	0.0946533	0.580621	0.993465	188.977	203.435	-1.0358	-0.941151	chr7	104688017	104688977	+	1	NM_146748
10555889	Olfr663	1.06059	0.0848723	0.5337	0.993465	42.9507	45.9243	-3.17326	-3.08839	chr7	104703569	104704603	+	1	NM_001011757
10555899	Olfr665	-1.3472	-0.42996	0.00118402	0.0208052	189.767	142.008	-1.02979	-1.45975	chr7	104880709	104881659	+	1	NM_146814
10555901	Olfr669	-1.02222	-0.0317054	0.774486	0.993465	163.54	161.288	-1.24437	-1.27608	chr7	104938528	104939493	+	1	NM_147043
10555903	Olfr676	-1.60223	-0.680083	0.00343108	0.0540506	105.188	66.1859	-1.88104	-2.56112	chr7	105035200	105036153	+	1	NM_147095
10555905	Olfr677	-1.41938	-0.505263	0.00067212	0.012941	135.966	96.5725	-1.51077	-2.01603	chr7	105056248	105057186	+	1	NM_146358
10555907	Olfr678	-1.47465	-0.560374	2.86165e-05	0.000826473	187.838	128.415	-1.04453	-1.6049	chr7	105069469	105070410	+	1	NM_146758
10555909	Olfr679	-1.66978	-0.739661	0.00131937	0.0225408	189.553	114.444	-1.03142	-1.77108	chr7	105085718	105086665	+	1	NM_147044
10555911	Olfr679|Olfr681	-1.51049	-0.595013	0.0049762	0.0745202	444.243	296.501	0.197334	-0.397678	chr7	105121459	105122406	+	1	NM_147044///NM_207557
10555913	Olfr688|Olfr687|Olfr689	-1.13305	-0.180207	0.247144	0.993465	116.645	103.787	-1.73189	-1.91209	chr7	105275496	105276461	+	1	NM_001011533///XM_006544290///NM_146750
10555915	Olfr688|Olfr687|Olfr689	-1.13237	-0.179347	0.258174	0.993465	126.115	112.279	-1.61928	-1.79862	chr7	105288095	105289060	+	1	NM_001011533///XM_006544290///NM_146750
10555917	Olfr689	-1.14539	-0.195843	0.287696	0.993465	209.93	184.775	-0.884106	-1.07995	chr7	105313982	105315057	+	1	NM_146750
10555919	Olfr692	-1.39268	-0.477862	0.000337538	0.00671203	113.166	81.9199	-1.77557	-2.25343	chr7	105368230	105369355	+	1	NM_146355
10556020	Olfr701	1.03279	0.0465532	0.649206	0.993465	86.852	90.4308	-2.15738	-2.11083	chr7	106814144	106820709	+	2	NM_028910
10556029	Olfr703	1.004	0.00575543	0.96013	0.993465	57.6291	58.3307	-2.74914	-2.74339	chr7	106844613	106845572	+	2	NM_146596
10556031	Olfr704	-1.00478	-0.00688452	0.976903	0.993465	95.1219	95.4401	-2.02616	-2.03305	chr7	106864982	106865929	+	2	NM_001011749
10556033	Olfr707|Olfr1532-ps1|Olfr709-ps1	-1.02481	-0.0353618	0.801231	0.993465	222.238	218.623	-0.80191	-0.837272	chr7	106914200	106915123	+	2	NM_001005570///NM_001011542///XM_006508677
10556035	Olfr713	-1.10769	-0.147554	0.0708449	0.704384	160.147	145.754	-1.27462	-1.42218	chr7	107036136	107037110	+	2	NM_147034
10556037	Olfr714	1.08035	0.1115	0.24232	0.993465	111.964	121.945	-1.79098	-1.67948	chr7	107073830	107074783	+	2	NM_147033
10556039	Olfr17	-1.10035	-0.137958	0.247374	0.993465	443.588	406.417	0.195205	0.0572468	chr7	107097449	107098414	+	2	NM_020598
10556041	Olfr716	1.01696	0.0242652	0.813009	0.993465	96.4268	98.861	-2.00651	-1.98224	chr7	107147226	107148329	+	2	NM_146604
10556111	Olfr467|Olfr471	1.01976	0.0282228	0.759095	0.993465	116.487	119.755	-1.73385	-1.70563	chr7	107814580	107815524	+	2	NM_001005488///XM_006507859
10556115	Olfr472	-1.00289	-0.00415753	0.982489	0.995683	39.5106	39.7177	-3.2937	-3.29786	chr7	107902719	107903651	+	2	NM_146774
10556117	Olfr473	-1.02982	-0.0423948	0.662696	0.993465	74.2832	72.7195	-2.38291	-2.4253	chr7	107933522	107934454	+	2	NM_146775
10556119	Olfr474	-1.01882	-0.0269041	0.732486	0.993465	12.029	11.9029	-5.00942	-5.03633	chr7	107954643	107955575	+	2	NM_146495
10556121	Olfr476	-1.05893	-0.0826104	0.487823	0.993465	148.897	141.756	-1.3797	-1.46231	chr7	107967399	107968331	+	2	NM_146924
10556123	Olfr477	-1.19092	-0.25208	0.11035	0.921417	249.093	210.863	-0.637329	-0.889409	chr7	107990367	107991299	+	2	NM_146926
10556127	Olfr479	-1.09342	-0.128854	0.495515	0.993465	84.6585	78.0556	-2.19429	-2.32314	chr7	108054984	108055967	+	2	NM_001011742
10556129	Olfr481	-1.00892	-0.0128141	0.862539	0.993465	128.049	127.95	-1.59732	-1.61014	chr7	108080796	108081734	+	2	NM_146925
10556131	Olfr483	-1.05365	-0.0754003	0.598282	0.993465	84.5464	80.8947	-2.1962	-2.2716	chr7	108103279	108104343	+	2	NM_146735
10556137	Olfr491	1.04298	0.0607129	0.656739	0.993465	190.272	200.066	-1.02595	-0.965241	chr7	108316896	108317828	+	2	NM_146736
10556139	Olfr494	-1.10131	-0.139226	0.479699	0.993465	85.2432	78.0317	-2.18436	-2.32358	chr7	108367492	108368438	+	2	NM_146737
10556141	Olfr495	1.08403	0.116403	0.459612	0.993465	64.2465	70.2122	-2.59232	-2.47592	chr7	108395122	108396114	+	2	NM_146364
10556143	Olfr497	-1.14763	-0.198658	0.122366	0.948507	54.2673	47.6715	-2.83586	-3.03452	chr7	108422573	108423517	+	2	NM_146738
10556145	Olfr498	1.00862	0.012378	0.925478	0.993465	57.6471	58.6174	-2.74869	-2.73632	chr7	108465326	108466318	+	2	NM_146307
10556149	Olfr503|Olfr658	-1.06216	-0.0870053	0.335479	0.993465	53.0021	50.3065	-2.86989	-2.9569	chr7	108544527	108545498	+	1	NM_001011527///XM_006507881///NM_147049
10556154	Olfr506|Olfr482|Olfr507	-1.01806	-0.02582	0.837068	0.993465	123.66	122.456	-1.64764	-1.67346	chr7	108612309	108613253	+	2	NM_001011871///NM_146733///NM_146743
10556156	Olfr507	1.01469	0.0210428	0.797515	0.993465	49.1418	50.2699	-2.97899	-2.95795	chr7	108621814	108622764	+	2	NM_146743
10556158	Olfr508	-1.03045	-0.0432713	0.829248	0.993465	91.542	89.5606	-2.08151	-2.12478	chr7	108629994	108630926	+	2	NM_146773
10556160	Olfr510	1.01847	0.0264009	0.859267	0.993465	82.0538	84.2497	-2.23937	-2.21297	chr7	108667418	108668362	+	2	NM_146311
10556162	Olfr512	-1.00402	-0.00578455	0.969377	0.993465	8.71603	8.75185	-5.4742	-5.47998	chr7	108713320	108714375	+	2	NM_146724
10556165	Olfr513	-1.17198	-0.228949	0.0746674	0.71919	78.8765	67.8499	-2.29635	-2.5253	chr7	108754858	108755787	+	2	NM_146723
10558612	Olfr523	-1.01488	-0.021316	0.739874	0.993465	276.138	274.303	-0.488628	-0.509943	chr7	140176061	140177116	+	2	NM_146518
10558641	Olfr525	-1.09603	-0.132284	0.129847	0.965393	142.512	131.085	-1.44293	-1.57522	chr7	140322701	140323630	+	2	NM_146956
10558643	Olfr527	-1.05742	-0.0805515	0.292934	0.993465	210.321	200.519	-0.881422	-0.961974	chr7	140335864	140336781	+	2	NM_001011776
10558645	Olfr533|Olfr530|Olfr536	-1.0606	-0.0848749	0.529191	0.993465	1416.06	1346.03	1.86979	1.78492	chr7	140466203	140467165	+	2	NM_001011815///NM_146519///NM_146520
10558647	Olfr535	-1.00888	-0.0127548	0.937641	0.993465	335.404	335.159	-0.208115	-0.22087	chr7	140492617	140493607	+	2	NM_146954
10558649	Olfr538|Olfr46|Olfr535|Olfr60|Olfr61|Olfr541|Olfr45|Olfr539	-1.07583	-0.105455	0.366531	0.993465	1221.82	1144.94	1.65694	1.55149	chr7	140538519	140539450	+	2	NM_001011867///NM_146934///NM_146954///NM_146955///NM_146964///NM_146960///NM_146962///NM_146963///NM_146961
10558653	Olfr538|Olfr46|Olfr535	-1.09611	-0.132392	0.166913	0.993465	1302.87	1198.31	1.7496	1.61721	chr7	140538519	140538913	+	2	NM_001011867///NM_146934///NM_146954
10558655	Olfr46|Olfr538|Olfr60|Olfr541|Olfr45|Olfr539|Olfr61	-1.0538	-0.0755965	0.538472	0.993465	1922.41	1839.13	2.31083	2.23523	chr7	140539169	140539444	+	2	NM_146934///NM_001011867///NM_146955///NM_146960///NM_146962///NM_146963///NM_146961///NM_146964
10558657	Olfr538|Olfr46|Olfr535|Olfr60|Olfr45|Olfr541|Olfr539|Olfr61	-1.06821	-0.0951918	0.548383	0.993465	788.445	744.112	1.025	0.929804	chr7	140574131	140575087	+	2	NM_001011867///NM_146934///NM_146954///NM_146955///NM_146963///NM_146960///NM_146962///NM_146961///NM_146964
10558659	Olfr46	-1.10858	-0.148712	0.325854	0.993465	483.361	439.57	0.319088	0.170376	chr7	140610168	140611124	+	2	NM_146934
10558661	Olfr61	-1.10187	-0.13995	0.203433	0.993465	199.816	182.82	-0.955343	-1.09529	chr7	140637607	140638702	+	2	NM_146964
10558664	Olfr53	-1.11403	-0.155786	0.187709	0.993465	233.93	211.696	-0.727937	-0.883723	chr7	140651956	140652959	+	2	NM_146960
10558666	Olfr539	-1.02626	-0.0373983	0.76516	0.993465	130.013	127.718	-1.57536	-1.61276	chr7	140667289	140668248	+	2	NM_146961
10558668	Olfr45	-1.11022	-0.150849	0.44683	0.993465	361.261	328.045	-0.100973	-0.251822	chr7	140690884	140691919	+	2	NM_146963
10558670	Olfr541	-1.08984	-0.124116	0.571035	0.993465	479.333	443.402	0.307015	0.182899	chr7	140704165	140705267	+	2	NM_146962
10559782	Olfr5	-1.03834	-0.0542832	0.528213	0.993465	190.195	184.663	-1.02654	-1.08082	chr7	6480216	6481172	-	2	NM_146914
10559784	Olfr1347	-1.08879	-0.12272	0.385097	0.993465	1182.97	1095.35	1.61033	1.48761	chr7	6487913	6488872	-	2	NM_146385
10559786	Olfr1348	-1.09371	-0.129227	0.395179	0.993465	901.075	830.582	1.21763	1.08841	chr7	6501242	6502320	-	2	NM_146913///XM_006539988
10559788	Olfr1349	-1.13073	-0.177258	0.0375217	0.450632	533.893	476.011	0.462537	0.285279	chr7	6514474	6515427	-	2	NM_207136
10565379	Olfr310	-1.0263	-0.0374546	0.872631	0.993465	32.2376	31.6672	-3.5872	-3.62465	chr7	86268789	86269787	-	2	NM_001011520
10565383	Olfr309	1.04857	0.0684173	0.499237	0.993465	715.662	756.53	0.885264	0.953681	chr7	86306185	86307111	-	2	NM_001011866
10565385	Olfr308	-1.0283	-0.0402656	0.725686	0.993465	90.885	89.1032	-2.0919	-2.13217	chr7	86320995	86322050	-	2	NM_146621
10565389	Olfr307	-1.17894	-0.237484	0.352616	0.993465	101.421	86.7282	-1.93366	-2.17114	chr7	86335453	86336394	-	2	NM_146617
10565391	Olfr305	-1.21934	-0.286095	0.265787	0.993465	182.478	150.872	-1.08629	-1.37239	chr7	86363376	86364335	-	2	NM_146616
10565393	Olfr304	-1.03425	-0.0485855	0.788441	0.993465	23.0693	22.487	-4.06997	-4.11855	chr7	86385657	86386658	-	2	NM_001011828
10565395	Olfr303	-1.07173	-0.0999455	0.356171	0.993465	133.318	125.408	-1.53914	-1.63909	chr7	86394537	86395496	-	2	NM_146619
10565397	Olfr298	-1.0159	-0.0227611	0.907605	0.993465	65.8021	65.2996	-2.55781	-2.58057	chr7	86488551	86489549	-	2	NM_001011751
10565399	Olfr294	1.01245	0.0178447	0.878095	0.993465	16.9283	17.2785	-4.51651	-4.49866	chr7	86615636	86616643	-	2	NM_001011750
10566136	Olfr543	-1.61221	-0.689038	3.34822e-06	0.00013538	99.1138	61.9777	-1.96686	-2.6559	chr7	102476858	102477868	-	1	NM_001011782
10566138	Olfr544	-3.57116	-1.83639	2.75765e-12	3.34503e-09	119.922	33.8542	-1.69191	-3.52831	chr7	102484114	102485118	-	1	NM_020289
10566140	Olfr545	-2.2557	-1.17358	7.62063e-08	7.11063e-06	167.271	74.7587	-1.21183	-2.3854	chr7	102493823	102494773	-	1	NM_146840
10566157	Olfr551	-1.95231	-0.965181	1.91173e-05	0.000610244	83.3711	43.0516	-2.21639	-3.18158	chr7	102587794	102588741	-	1	NM_146755
10566159	Olfr553	-2.09742	-1.06862	9.37292e-05	0.00214516	232.007	111.516	-0.739846	-1.80846	chr7	102614007	102614987	-	1	NM_207621
10566168	Olfr33	-2.28674	-1.19329	5.27244e-10	1.19973e-07	169.066	74.5352	-1.19643	-2.38972	chr7	102713455	102714411	-	1	NM_147073
10566170	Olfr559	-2.57937	-1.36702	3.8952e-08	4.72488e-06	84.7603	33.1284	-2.19255	-3.55957	chr7	102723489	102724510	-	1	NM_147112
10566172	Olfr78|Olfr560	-1.66398	-0.734637	0.000509001	0.00995836	63.2565	38.3248	-2.61473	-3.34937	chr7	102740731	102759395	-	1	NM_130866///NM_147113///NM_001168503
10566182	Olfr566	-2.30138	-1.2025	1.758e-07	1.52318e-05	360.606	157.967	-0.103591	-1.30609	chr7	102856321	102857271	-	1	NM_001011536
10566184	Olfr569	-2.15199	-1.10567	3.59576e-10	1.19973e-07	159.856	74.8875	-1.27724	-2.38292	chr7	102887207	102888151	-	1	NM_147088
10566186	Olfr571	-1.58096	-0.660799	6.65299e-05	0.00168127	191.082	121.849	-1.01983	-1.68062	chr7	102908865	102909837	-	1	NM_147085
10566188	Olfr573-ps1	-1.20628	-0.270561	0.177388	0.993465	26.3436	22.0166	-3.87849	-4.14905	chr7	102941688	102942575	-	1
10566190	Olfr575	-1.64879	-0.721409	3.97892e-05	0.00107254	102.455	62.6456	-1.91902	-2.64043	chr7	102954664	102955620	-	1	NM_147114
10566192	Olfr577	-1.86868	-0.902023	0.00120063	0.0208052	89.2249	48.1363	-2.1185	-3.02052	chr7	102973052	102973990	-	1	NM_147109
10566194	Olfr578	-2.61703	-1.38793	4.46953e-10	1.19973e-07	338.071	130.233	-0.196689	-1.58462	chr7	102984197	102985162	-	1	NM_147115///XM_006507880
10566199	Olfr586	-1.23734	-0.307248	0.00592458	0.0876405	187.785	153	-1.04493	-1.35218	chr7	103121829	103122782	-	1	NM_147111
10566201	Olfr589	-1.38501	-0.469895	0.00438065	0.0664215	26.4909	19.2827	-3.87045	-4.34034	chr7	103154766	103155745	-	1	NM_147052
10566203	Olfr591	-2.4339	-1.28327	6.17933e-06	0.000241791	106.605	44.1568	-1.86174	-3.14501	chr7	103172691	103173635	-	1	NM_001011847
10566207	Olfr600	-1.94374	-0.958832	3.82052e-05	0.00105325	51.8093	26.8716	-2.90273	-3.86156	chr7	103345982	103346926	-	1	NM_147046
10566209	Olfr601	-1.74321	-0.801747	1.93783e-06	9.01178e-05	293.74	169.878	-0.399474	-1.20122	chr7	103358248	103359192	-	1	NM_146314
10566211	Olfr603	-1.52223	-0.606186	0.00187056	0.0310821	37.4578	24.8076	-3.37068	-3.97686	chr7	103367515	103384000	-	1	NM_147070
10566213	Olfr605	-2.04094	-1.02923	4.38029e-09	6.64162e-07	146.707	72.4674	-1.40108	-2.43031	chr7	103442177	103443121	-	1	NM_001011854
10566215	Olfr607	-3.14137	-1.65139	4.31136e-10	1.19973e-07	146.272	46.9424	-1.40536	-3.05675	chr7	103460223	103461206	-	1	XM_006508376
10566217	Olfr609	-1.38415	-0.469005	0.00349094	0.0542886	254.902	185.657	-0.60407	-1.07308	chr7	103491917	103492876	-	1	NM_147082
10566219	Olfr610	-2.00119	-1.00086	2.48682e-07	1.88532e-05	182.479	91.9278	-1.08629	-2.08714	chr7	103505997	103506944	-	1	NM_147081
10566221	Olfr611	-1.52694	-0.610643	0.00102973	0.0183686	58.1686	38.4051	-2.7357	-3.34634	chr7	103517411	103518382	-	1	NM_146727
10566223	Olfr612|Olfr611	-1.55044	-0.63268	1.74707e-06	9.01178e-05	78.6171	51.1192	-2.3011	-2.93378	chr7	103538282	103539232	-	1	NM_001200027///NM_146727
10566225	Olfr616	-1.42602	-0.511994	0.00075683	0.0143443	96.3075	68.0859	-2.00829	-2.52029	chr7	103564324	103565398	-	1	NM_147099
10566227	Olfr620	-2.15844	-1.10999	2.00592e-06	9.01178e-05	178.487	83.3659	-1.11819	-2.22819	chr7	103611410	103612351	-	1	NM_146812
10566229	Olfr624|Olfr620|Olfr621-ps1	-2.38264	-1.25256	2.20187e-06	9.5388e-05	118.536	50.1552	-1.70868	-2.96125	chr7	103629021	103629958	-	1	NM_001011865///NM_146812
10566231	Olfr622	-2.21297	-1.14598	3.41481e-05	0.000963295	231.045	105.255	-0.74584	-1.89182	chr7	103639185	103640138	-	1	NM_147083
10566233	Olfr623	-1.5282	-0.611836	0.00226885	0.0371907	97.618	64.3979	-1.98879	-2.60063	chr7	103660244	103661318	-	1	NM_147122
10566237	Olfr624	-1.37092	-0.455145	0.0614361	0.656885	11.2893	8.30191	-5.10098	-5.55613	chr7	103670103	103671029	-	1	NM_001011865
10566239	Olfr629	-1.52326	-0.607159	4.68333e-05	0.0012087	45.9587	30.4171	-3.0756	-3.68276	chr7	103740201	103741322	-	1	NM_146821
10566241	Olfr630	-1.39707	-0.482403	0.000100352	0.0022542	44.1276	31.8431	-3.13426	-3.61666	chr7	103754150	103757350	-	1	NM_147098
10566245	Olfr69	-2.09637	-1.0679	7.98427e-05	0.00193089	58.3222	28.0471	-2.7319	-3.79979	chr7	103767277	103771594	-	1	NM_013621
10566249	Olfr68	-1.98697	-0.990568	3.30604e-06	0.00013538	163.065	82.7356	-1.24857	-2.23914	chr7	103777396	103778343	-	1	NM_013620
10566251	Olfr67	-1.18246	-0.241793	0.509587	0.993465	146.165	124.617	-1.40642	-1.64821	chr7	103787212	103791830	-	1	NM_013619
10566276	Olfr66	-1.92818	-0.947242	1.17811e-05	0.000420308	44.5014	23.2674	-3.12209	-4.06933	chr7	103881039	103886276	-	1	NM_013618
10566283	Olfr64	-2.04867	-1.03469	2.28081e-05	0.000709391	183.652	90.3749	-1.07704	-2.11172	chr7	103892810	103894471	-	1	NM_013617
10566290	Olfr636-ps1	1.01941	0.0277398	0.81545	0.993465	45.826	47.0961	-3.07977	-3.05204	chr7	103988991	103990006	-	1
10566292	Olfr639	-3.27622	-1.71203	8.18103e-07	4.72552e-05	221.878	68.2752	-0.804248	-2.51628	chr7	104011645	104012700	-	1	NM_147084
10566294	Olfr640	1.0044	0.00633584	0.960149	0.993465	201.236	203.768	-0.945126	-0.93879	chr7	104021372	104022316	-	1	NM_146822
10566296	Olfr642	-1.58399	-0.663565	0.000218754	0.00449743	123.733	78.7506	-1.64679	-2.31035	chr7	104049408	104050352	-	1	NM_146329
10566298	Olfr643	-1.05469	-0.0768242	0.508979	0.993465	51.7956	49.5096	-2.90311	-2.97994	chr7	104058656	104059600	-	1	NM_147077
10566300	Olfr644	1.02148	0.0306565	0.840114	0.993465	166.591	171.555	-1.2177	-1.18705	chr7	104068085	104069029	-	1	NM_147121
10566302	Olfr645	-1.03173	-0.0450721	0.792727	0.993465	86.5422	84.5634	-2.16254	-2.20761	chr7	104084131	104085078	-	1	NM_207144
10566322	Olfr648	-1.7332	-0.79344	3.90732e-07	2.78799e-05	164.651	95.7719	-1.2346	-2.02804	chr7	104179456	104180423	-	1	NM_146751
10566324	Olfr649	-1.42296	-0.50889	0.000209672	0.00438503	178.019	126.124	-1.12199	-1.63088	chr7	104189267	104190205	-	1	NM_147055
10566377	Olfr655	-1.04087	-0.0577859	0.579618	0.993465	221.29	214.333	-0.808077	-0.865862	chr7	104596253	104597179	-	1	NM_146820
10566379	Olfr658	-1.12488	-0.169771	0.0799162	0.739295	76.5703	68.6241	-2.33916	-2.50893	chr7	104642880	104647305	-	1	NM_147049
10566384	Olfr664	1.19928	0.262172	0.0199447	0.265856	50.4998	61.0568	-2.93966	-2.67749	chr7	104733382	104734362	-	1
10566398	Olfr666	1.0074	0.0106408	0.913883	0.993465	109.399	111.106	-1.82441	-1.81377	chr7	104892670	104893626	-	1	NM_147096
10566400	Olfr667	1.17384	0.231231	0.109191	0.921417	212.363	251.31	-0.867481	-0.636251	chr7	104916314	104917294	-	1	NM_147060
10566403	Olfr668	-1.19827	-0.26095	0.147744	0.993465	79.3433	66.7542	-2.28783	-2.54878	chr7	104924806	104925762	-	1	NM_147059
10566409	Olfr670	-1.22868	-0.297113	0.047199	0.545261	120.459	98.8378	-1.68547	-1.98258	chr7	104959792	104960730	-	1	NM_207146
10566411	Olfr671	-1.30962	-0.389151	0.00252506	0.0403013	73.7802	56.7958	-2.39271	-2.78186	chr7	104975042	104975995	-	1	NM_001011755
10566413	Olfr672	-1.2384	-0.308481	0.0207673	0.270868	298.263	242.806	-0.377431	-0.685913	chr7	104995964	104996902	-	1	NM_146760
10566417	Olfr675	-1.19162	-0.252929	0.298087	0.993465	91.3182	77.2575	-2.08504	-2.33797	chr7	105024025	105024978	-	1	NM_001011848///XM_006507862
10566419	Olfr680-ps1|Olfr682-ps1	-1.19228	-0.253725	0.0102708	0.144867	47.0498	39.7833	-3.04175	-3.29548	chr7	105090708	105092787	-	1
10566422	Olfr680-ps1|Olfr682-ps1	-1.19644	-0.258744	0.0798111	0.739295	67.135	56.5694	-2.52888	-2.78762	chr7	105126372	105128405	-	1
10566425	Olfr683	-1.36724	-0.451267	8.11834e-05	0.00193089	67.9798	50.1253	-2.51084	-2.9621	chr7	105143350	105144309	-	1	NM_147045
10566427	Olfr684	-1.73649	-0.796175	8.33036e-05	0.00194322	54.6581	31.7325	-2.82551	-3.62168	chr7	105156715	105157830	-	1	NM_207249
10566430	Olfr685	-1.40237	-0.487867	2.52386e-05	0.000746693	204.874	147.281	-0.919276	-1.40714	chr7	105180361	105181311	-	1	NM_001011857
10566432	Olfr686	-1.07568	-0.10525	0.555718	0.993465	148.1	138.801	-1.38744	-1.49269	chr7	105203388	105204341	-	1	NM_147069
10566434	Olfr690	-1.58426	-0.663806	4.24702e-05	0.00111992	253.66	161.417	-0.611121	-1.27493	chr7	105329243	105330208	-	1	NM_020290
10566436	Olfr691	-1.21039	-0.275473	0.0156812	0.218636	180.651	150.466	-1.10081	-1.37628	chr7	105336733	105337714	-	1	NM_147061
10566587	Olfr693	-1.0445	-0.0628131	0.497598	0.993465	261.312	252.216	-0.568242	-0.631055	chr7	106677534	106678484	-	2	NM_146453
10566589	Olfr694|Olfr704	-1.06392	-0.0893845	0.49186	0.993465	286.339	271.329	-0.436287	-0.525672	chr7	106688782	106689729	-	2	NM_146452///NM_001011749
10566591	Olfr695	-1.11112	-0.152016	0.237168	0.993465	198.463	180.07	-0.965145	-1.11716	chr7	106713732	106714679	-	2	NM_146598
10566595	Olfr697	-1.02678	-0.0381251	0.84931	0.993465	66.3424	65.1384	-2.54601	-2.58414	chr7	106740979	106741932	-	2	NM_146599
10566597	Olfr698	-1.03069	-0.0436067	0.647808	0.993465	164.527	160.928	-1.23569	-1.2793	chr7	106752439	106753386	-	2	NM_146602
10566599	Olfr699	-1.07867	-0.10926	0.501407	0.993465	65.1539	60.8937	-2.57209	-2.68135	chr7	106790049	106790999	-	2	NM_001011862
10566601	Olfr700	-1.16743	-0.223331	0.205988	0.993465	61.5883	53.1853	-2.65329	-2.87662	chr7	106805510	106806460	-	2	NM_146600
10566603	Olfr702	-1.14735	-0.198304	0.111458	0.921417	37.6725	33.1018	-3.36243	-3.56074	chr7	106823489	106824616	-	2	NM_146597
10566607	Olfr705	1.02916	0.0414708	0.741413	0.993465	186.56	193.564	-1.05438	-1.01291	chr7	106873293	106874243	-	2	NM_147032
10566609	Olfr706	-1.05138	-0.0722803	0.631098	0.993465	152.346	146.082	-1.34666	-1.41894	chr7	106885865	106886815	-	2	NM_146353
10566611	Olfr707	1.17708	0.235212	0.0715013	0.705131	37.9097	44.9862	-3.35337	-3.11816	chr7	106891184	106892107	-	2	NM_001005570
10566613	Olfr709-ps1	-1.0958	-0.131991	0.384261	0.993465	67.3972	62.0057	-2.52325	-2.65524	chr7	106926534	106927457	-	2
10566615	Olfr710	1.03357	0.0476294	0.509246	0.993465	68.071	70.9288	-2.5089	-2.46127	chr7	106944067	106948312	-	2	NM_146601
10566618	Olfr6	-1.13062	-0.177109	0.314572	0.993465	846.9	755.16	1.12818	0.951068	chr7	106955984	106956934	-	2	NM_206897
10566620	Olfr711	-1.07355	-0.102388	0.525	0.993465	461.477	433.361	0.252243	0.149855	chr7	106971398	106972367	-	2	NM_147035
10566622	Olfr2	-1.01592	-0.0227833	0.913001	0.993465	155.85	154.658	-1.31385	-1.33664	chr7	107000875	107001858	-	2	NM_010983///XM_006507431
10566626	Olfr715	1.06018	0.0843046	0.483421	0.993465	114.637	122.525	-1.75695	-1.67264	chr7	107128444	107129391	-	2	NM_146780
10566662	Olfr469	1.09504	0.130984	0.142841	0.993465	64.7094	71.4365	-2.58197	-2.45098	chr7	107822522	107823467	-	2	NM_146426
10566664	Olfr470	-1.08567	-0.118587	0.572422	0.993465	50.4245	46.8238	-2.94182	-3.0604	chr7	107844787	107845731	-	2	NM_146425
10566666	Olfr471	-1.07343	-0.102224	0.49766	0.993465	11.2335	10.5503	-5.10814	-5.21036	chr7	107853966	107861999	-	2	XM_006544292
10566670	Olfr478	1.0892	0.123264	0.320941	0.993465	87.828	96.4411	-2.14126	-2.018	chr7	108031397	108032341	-	2	NM_146734
10566672	Olfr480	-1.0289	-0.0411015	0.808444	0.993465	19.8472	19.4468	-4.28701	-4.32811	chr7	108065768	108066796	-	2	NM_020291
10566674	Olfr482	1.11867	0.161781	0.278039	0.993465	8.85905	9.99103	-5.45072	-5.28894	chr7	108094597	108095568	-	2	NM_146733
10566676	Olfr484	1.03133	0.0445032	0.72709	0.993465	60.3769	62.7755	-2.68195	-2.63744	chr7	108124268	108125261	-	2	NM_146499
10566678	Olfr485	-1.06849	-0.0955686	0.520601	0.993465	86.6777	81.7827	-2.16028	-2.25585	chr7	108158918	108159871	-	2	NM_001011810
10566680	Olfr486	-1.02745	-0.0390616	0.86102	0.993465	31.101	30.5168	-3.63898	-3.67804	chr7	108171798	108172742	-	2	NM_146496
10566682	Olfr487|Olfr486	-1.00618	-0.00888165	0.94188	0.993465	145.969	146.255	-1.40835	-1.41723	chr7	108211583	108212527	-	2	NM_001011811///NM_146496
10566684	Olfr488	-1.12279	-0.167088	0.379437	0.993465	376.245	337.827	-0.0423428	-0.20943	chr7	108255192	108256136	-	2	NM_146732
10566686	Olfr490	1.08097	0.112331	0.581629	0.993465	13.4052	14.6087	-4.85314	-4.74081	chr7	108286180	108287124	-	2	NM_146498
10566688	Olfr492	-1.12777	-0.173475	0.114327	0.937021	54.579	48.7896	-2.8276	-3.00107	chr7	108322730	108323674	-	2	NM_146497
10566690	Olfr493	-1.01156	-0.0165808	0.898745	0.993465	52.5259	52.3486	-2.88291	-2.89949	chr7	108346023	108346979	-	2	NM_146310
10566692	Olfr502	-1.08948	-0.123639	0.470317	0.993465	147.289	136.293	-1.39537	-1.51901	chr7	108522905	108523967	-	2	NM_146739
10566694	Olfr504	-1.15962	-0.213655	0.202331	0.993465	12.6222	10.9734	-4.93998	-5.15363	chr7	108564836	108565793	-	1	NM_001011858
10566696	Olfr509	-1.01317	-0.0188834	0.866071	0.993465	27.2599	27.1246	-3.82916	-3.84804	chr7	108645609	108646574	-	2	NM_146372
10566698	Olfr514	-1.15756	-0.211093	0.132911	0.965393	40.4841	35.2584	-3.25859	-3.46968	chr7	108825065	108825997	-	2	NM_146726
10566700	Olfr516	1.07441	0.103551	0.512778	0.993465	32.5634	35.2715	-3.57269	-3.46914	chr7	108845064	108846008	-	2	NM_146725
10566702	Olfr517	-1.05697	-0.0799351	0.290848	0.993465	56.6835	54.065	-2.77301	-2.85295	chr7	108868208	108869209	-	2	NM_001011846
10566705	Olfr518	-1.06694	-0.0934845	0.572559	0.993465	78.8701	74.5235	-2.29646	-2.38995	chr7	108880603	108881604	-	2	NM_146306
10566707	Olfr516|Olfr519|Olfr517|Olfr518|Olfr514	1.01031	0.0147932	0.81173	0.993465	52.5677	53.542	-2.88177	-2.86697	chr7	108893461	108894420	-	2	NM_146725///NM_207160///NM_001011846///NM_146306///NM_146726
10568951	Olfr522	-1.13819	-0.186736	0.305111	0.993465	386.461	342.306	-0.00369215	-0.190428	chr7	140161939	140163014	-	2	NM_146952
10568954	Olfr524	-1.21706	-0.283401	0.150667	0.993465	562.391	465.852	0.537558	0.254157	chr7	140201812	140202768	-	2	NM_001011814
10568956	Olfr60	-1.06511	-0.0910022	0.660444	0.993465	327.539	310.021	-0.242349	-0.333352	chr7	140345052	140345987	-	2	NM_146955
10568958	Olfr530	-1.04847	-0.0682812	0.607278	0.993465	403.176	387.67	0.0573956	-0.0108856	chr7	140372685	140373608	-	2	NM_146519
10568960	Olfr531	1.05952	0.0834134	0.401059	0.993465	183.114	195.594	-1.08127	-0.997854	chr7	140400130	140401044	-	2	NM_146953
10568962	Olfr532	-1.11142	-0.152406	0.412289	0.993465	217.596	197.376	-0.83236	-0.984766	chr7	140418842	140419771	-	2	NM_147026
10568964	Olfr536	-1.0422	-0.05963	0.761952	0.993465	840.331	812.873	1.11694	1.05731	chr7	140500853	140507318	-	2	NM_146520
10572741	Olfr372	-1.07853	-0.109065	0.415953	0.993465	110.179	102.989	-1.81417	-1.92323	chr8	72057682	72058626	+	2	NM_207555
10572743	Olfr373	-1.10075	-0.138482	0.359292	0.993465	109.853	100.611	-1.81844	-1.95692	chr8	72099762	72100706	+	2	NM_146539
10572745	Olfr374	-1.13077	-0.1773	0.266578	0.993465	90.0704	80.303	-2.10489	-2.28219	chr8	72109568	72110509	+	2	NM_146338
10573190	Olfr370	-1.09748	-0.134196	0.291935	0.993465	453.284	416.385	0.2264	0.0922038	chr8	83541093	83542188	+	2	NM_146270
10573613	Olfr371	-1.08014	-0.111214	0.453066	0.993465	64.8435	60.5216	-2.57898	-2.69019	chr8	85230497	85231435	+	2	NM_146859
10583376	Olfr829	1.03247	0.0460987	0.780731	0.993465	32.3114	33.6322	-3.5839	-3.5378	chr9	18856627	18857592	+	2	NM_147067
10583378	Olfr830	-1.16139	-0.215852	0.0500174	0.572369	23.5506	20.4431	-4.04018	-4.25603	chr9	18875329	18876276	+	2	NM_146566
10583380	Olfr832	-1.10297	-0.141399	0.470568	0.993465	20.1162	18.3866	-4.26759	-4.40899	chr9	18944650	18945588	+	2	NM_001011824
10583382	Olfr834	1.02308	0.0329161	0.859277	0.993465	5.59692	5.77272	-6.11324	-6.08032	chr9	18987990	18988928	+	2	NM_001011823
10583386	Olfr835	-1.0028	-0.00404006	0.970003	0.993465	94.1226	94.6238	-2.0414	-2.04544	chr9	19035125	19036090	+	2	NM_001012266
10583388	Olfr836	-1.06631	-0.0926323	0.636362	0.993465	10.4207	9.85222	-5.21649	-5.30912	chr9	19120957	19121911	+	2	NM_146564
10583390	Olfr837	1.19995	0.26297	0.0680314	0.693463	7.84572	9.49111	-5.62596	-5.36299	chr9	19136992	19137940	+	2	NM_146565
10583392	LOC100503048	-1.07717	-0.107243	0.658849	0.993465	42.7113	39.9744	-3.18132	-3.28857	chr9	19318536	19319465	+	2	XM_006544414
10583394	Olfr845	-1.19776	-0.260344	0.332866	0.993465	240.742	202.63	-0.686524	-0.946869	chr9	19338462	19339400	+	2	NM_207145
10583396	Olfr849	1.01947	0.0278146	0.863374	0.993465	96.7851	99.4728	-2.00116	-1.97334	chr9	19440915	19441853	+	2	NM_146527
10583398	Olfr851	-1.06061	-0.0848972	0.494555	0.993465	102.786	97.7012	-1.91437	-1.99927	chr9	19496750	19497688	+	2	NM_146905
10583400	Olfr855	1.00239	0.00344088	0.973706	0.993465	115.44	116.658	-1.74687	-1.74343	chr9	19584533	19585477	+	2	NM_146524
10583418	Olfr857	1.02446	0.0348584	0.870699	0.993465	36.9703	38.1829	-3.38958	-3.35472	chr9	19712829	19713758	+	2	NM_001012265
10583423	Olfr58	-1.03067	-0.0435891	0.72124	0.993465	23.8724	23.3506	-4.0206	-4.06419	chr9	19780283	19784064	+	2	NM_011001
10583426	Olfr859	1.06576	0.0918834	0.52082	0.993465	52.4498	56.3542	-2.88501	-2.79312	chr9	19808320	19809249	+	2	NM_146526
10583428	Olfr77	-1.09997	-0.137463	0.438743	0.993465	200.325	183.602	-0.951674	-1.08914	chr9	19917229	19922510	+	2	NM_146339
10583434	Olfr868	-1.0313	-0.044463	0.815349	0.993465	91.5236	89.4687	-2.0818	-2.12626	chr9	20100761	20101699	+	2	NM_146559
10583436	Olfr869	-1.05424	-0.0762085	0.575604	0.993465	39.6262	37.8935	-3.28949	-3.36569	chr9	20137202	20138089	+	2	NM_146557
10583438	Olfr871	1.02188	0.0312297	0.698082	0.993465	24.4158	25.1532	-3.98813	-3.9569	chr9	20212301	20213353	+	2	NM_146903
10583441	Olfr872	-1.0034	-0.0049004	0.968173	0.993465	21.7409	21.8436	-4.15553	-4.16043	chr9	20259872	20260913	+	2	NM_146560
10583444	Olfr39	-1.14992	-0.201535	0.274805	0.993465	87.8025	76.9771	-2.14168	-2.34321	chr9	20285701	20286683	+	2	NM_146825
10583446	Olfr873	-1.0033	-0.00475213	0.973114	0.993465	87.0381	87.4584	-2.1543	-2.15905	chr9	20300211	20301170	+	2	NM_146561
10584352	Olfr874	1.10885	0.149063	0.250602	0.993465	116.067	129.749	-1.73906	-1.58999	chr9	37746136	37747068	+	2	NM_146882
10584354	Olfr875	-1.07212	-0.100471	0.359723	0.993465	89.7292	84.3746	-2.11036	-2.21083	chr9	37772661	37773593	+	2	NM_146749
10584356	Olfr876	1.06229	0.0871753	0.559958	0.993465	241.311	258.43	-0.68312	-0.595944	chr9	37803889	37804936	+	2	NM_146883
10584358	Olfr877	1.08275	0.114697	0.530221	0.993465	110.476	120.592	-1.81028	-1.69558	chr9	37854820	37855755	+	2	NM_146417
10584360	Olfr145	-1.06232	-0.0872208	0.582355	0.993465	231.878	220.052	-0.740648	-0.827869	chr9	37897406	37898338	+	2	NM_146313
10584362	Olfr878	1.01403	0.0201052	0.880162	0.993465	128.341	131.202	-1.59403	-1.57392	chr9	37918548	37919612	+	2	NM_146798
10584364	Olfr881	1.03051	0.0433536	0.81431	0.993465	111.21	115.536	-1.80072	-1.75737	chr9	37992494	37993438	+	2	NM_146418
10584366	Olfr883	1.00067	0.00096175	0.992908	0.997843	37.7064	38.0388	-3.36113	-3.36017	chr9	38025808	38026737	+	2	NM_146419
10584368	Olfr884|Olfr885|Olfr889|Olfr901|Olfr883|Olfr887|Olfr881|Olfr983	1.05868	0.082271	0.376316	0.993465	97.6051	104.174	-1.98899	-1.90671	chr9	38047224	38048153	+	2	NM_001011798///NM_001011739///NM_146482///NM_001011806///NM_146419///NM_146423///NM_146418///NM_146827
10584370	Olfr885|Olfr884|Olfr889|Olfr887|Olfr901|Olfr883|Olfr983	1.05021	0.0706808	0.468166	0.993465	96.7443	102.429	-2.00177	-1.93109	chr9	38061322	38062251	+	2	NM_001011739///NM_001011798///NM_146482///NM_146423///NM_001011806///NM_146419///NM_146827
10584372	Olfr887	1.26196	0.335668	0.0778298	0.737559	52.8829	67.2797	-2.87314	-2.53747	chr9	38084838	38085767	+	2	NM_146423
10584374	Olfr888	1.05443	0.0764684	0.619833	0.993465	42.9321	45.6377	-3.17389	-3.09742	chr9	38108688	38109632	+	2	NM_146424
10584376	Olfr889	1.0116	0.0166437	0.942503	0.993465	27.2522	27.7929	-3.82957	-3.81293	chr9	38115692	38116727	+	2	NM_146482
10584378	Olfr890	1.00631	0.00907222	0.952398	0.993465	21.2226	21.5304	-4.19034	-4.18127	chr9	38143137	38144081	+	2	NM_146481
10584380	Olfr892-ps1	1.037	0.0524173	0.837317	0.993465	14.4498	15.1065	-4.7449	-4.69248	chr9	38189727	38190652	+	2
10584382	Olfr893	-1.16354	-0.218517	0.436054	0.993465	162.313	140.635	-1.25524	-1.47376	chr9	38209055	38209993	+	2	NM_146336
10584384	Olfr894	1.02418	0.0344692	0.831234	0.993465	47.8691	49.4259	-3.01685	-2.98238	chr9	38218825	38219766	+	2	NM_146868
10584386	Olfr143	-1.02169	-0.0309607	0.891077	0.993465	109.778	108.322	-1.81943	-1.85039	chr9	38253419	38254360	+	2	NM_146806
10584388	Olfr895	1.14617	0.19682	0.146864	0.993465	35.448	40.9603	-3.45024	-3.25342	chr9	38268515	38269509	+	2	NM_146875
10584395	Olfr25	1.08526	0.118043	0.432375	0.993465	35.0604	38.3597	-3.4661	-3.34805	chr9	38329492	38330559	+	2	NM_146870
10584399	Olfr898	-1.07897	-0.109659	0.53142	0.993465	148.905	139.13	-1.37962	-1.48928	chr9	38349085	38350036	+	2	NM_146871
10584401	Olfr250|Olfr899	-1.09732	-0.133978	0.486994	0.993465	172.298	158.297	-1.16911	-1.30309	chr9	38367548	38368690	+	2	NM_207552///NM_146479
10584403	Olfr251|Olfr900	-1.01817	-0.0259829	0.899727	0.993465	114.508	113.38	-1.75857	-1.78455	chr9	38377883	38378833	+	2	NM_207553///NM_146874
10584405	Olfr147	1.04819	0.0679063	0.436929	0.993465	125.841	132.98	-1.62241	-1.55451	chr9	38402876	38403829	+	2	NM_146869
10584407	Olfr901	-1.10934	-0.149699	0.274887	0.993465	65.5592	59.5789	-2.56315	-2.71284	chr9	38430284	38431219	+	2	NM_001011806
10584409	Olfr902	-1.05007	-0.0704864	0.385952	0.993465	42.3785	40.6864	-3.19261	-3.2631	chr9	38448874	38449803	+	2	NM_146802
10584414	Olfr904	-1.00496	-0.00713115	0.968817	0.993465	47.784	47.9357	-3.01941	-3.02654	chr9	38464043	38464975	+	2	NM_146801
10584416	Olfr905	1.04997	0.0703488	0.762979	0.993465	42.5301	45.019	-3.18746	-3.11711	chr9	38472749	38473681	+	2	NM_146804
10584418	Olfr906	-1.06908	-0.096368	0.241177	0.993465	26.6305	25.1127	-3.86286	-3.95923	chr9	38488031	38488966	+	2	NM_146803
10584420	Olfr907	-1.00418	-0.00601218	0.956841	0.993465	49.61	49.806	-2.96531	-2.97132	chr9	38498671	38499603	+	2	NM_146805
10584422	Olfr908	1.06139	0.0859528	0.668792	0.993465	12.3667	13.2328	-4.96948	-4.88353	chr9	38516034	38516965	+	2	NM_146872
10584424	Olfr911-ps1	-1.15148	-0.203489	0.38179	0.993465	117.447	102.827	-1.72201	-1.9255	chr9	38523734	38524669	+	2	NM_146873
10584426	Olfr910	-1.03874	-0.0548351	0.748253	0.993465	55.6393	54.0004	-2.79984	-2.85467	chr9	38538897	38539829	+	2	NM_146811
10584428	Olfr912	1.07946	0.110303	0.479485	0.993465	23.7214	25.8147	-4.02975	-3.91945	chr9	38580244	38582211	+	2	NM_146810
10584431	Olfr913	-1.12659	-0.171967	0.28104	0.993465	52.3596	46.8545	-2.88749	-3.05946	chr9	38594223	38595161	+	2	NM_001011523
10584433	Olfr914	1.01465	0.0209752	0.875449	0.993465	85.4068	87.3633	-2.18159	-2.16062	chr9	38606467	38607417	+	2	NM_146786
10584458	Olfr920	-1.08227	-0.114063	0.185915	0.993465	68.2949	63.6172	-2.50416	-2.61823	chr9	38755690	38756640	+	2	NM_146787
10584460	Olfr921	1.11148	0.152483	0.410623	0.993465	67.7018	75.862	-2.51675	-2.36426	chr9	38775257	38776198	+	2	NM_146782///XM_006510360
10584462	Olfr922	1.0607	0.0850219	0.360185	0.993465	53.0624	56.7419	-2.86825	-2.78323	chr9	38815408	38816539	+	2	NM_146781
10584466	Olfr923	1.01755	0.0251051	0.755966	0.993465	164.983	169.246	-1.2317	-1.20659	chr9	38827693	38828646	+	2	NM_146816
10584468	Olfr924	1.10658	0.146102	0.182034	0.993465	56.203	62.6994	-2.7853	-2.63919	chr9	38848116	38849042	+	2	NM_207560
10584470	Olfr933|Olfr26	1.08606	0.119103	0.328645	0.993465	80.2485	87.8644	-2.27147	-2.15237	chr9	38855064	38855990	+	2	NM_146441///NM_146783
10584472	Olfr926	-1.00629	-0.00904949	0.957875	0.993465	7.79411	7.80846	-5.63549	-5.64453	chr9	38877126	38878176	+	2	NM_146815
10584476	Olfr930	-1.02379	-0.033926	0.73455	0.993465	23.2243	22.8693	-4.0603	-4.09423	chr9	38930089	38931189	+	2	NM_146272
10584479	Olfr933	1.09621	0.13253	0.239391	0.993465	82.5159	91.1918	-2.23127	-2.09874	chr9	38975651	38976653	+	2	NM_146441
10584484	Olfr27|Olfr242	-1.00901	-0.0129447	0.937415	0.993465	101.948	101.861	-1.92617	-1.93912	chr9	39144102	39145018	+	2	NM_146829///NM_010974
10584486	Olfr943	1.0525	0.073822	0.670279	0.993465	113.601	120.539	-1.77004	-1.69622	chr9	39184180	39185124	+	2	NM_146326
10584488	Olfr944	1.02839	0.0403881	0.684346	0.993465	52.6255	54.5603	-2.88018	-2.83979	chr9	39217359	39218294	+	2	NM_146507
10584490	Olfr951|Olfr954	1.05115	0.0719675	0.402774	0.993465	101.805	107.883	-1.92821	-1.85624	chr9	39393793	39394737	+	2	NM_001011812///NM_146331
10584492	Olfr954	1.02596	0.0369713	0.725156	0.993465	76.5046	79.1298	-2.34039	-2.30342	chr9	39461433	39462377	+	2	NM_146331
10584494	Olfr148	-1.0093	-0.0133617	0.896043	0.993465	76.4728	76.3849	-2.34099	-2.35436	chr9	39613544	39614560	+	2	NM_146505
10584496	Olfr960	-1.17023	-0.226791	0.4616	0.993465	107.395	92.5199	-1.85109	-2.07788	chr9	39623125	39624075	+	2	NM_146279
10584498	Olfr961	-1.07699	-0.107002	0.529113	0.993465	174.278	163.138	-1.15262	-1.25962	chr9	39646722	39647672	+	2	NM_146504
10584500	Olfr963	1.01878	0.0268427	0.84235	0.993465	144.737	148.656	-1.42058	-1.39374	chr9	39669059	39669994	+	2	NM_001011827
10584502	Olfr965	1.18673	0.246993	0.252245	0.993465	119.173	142.578	-1.70096	-1.45396	chr9	39719229	39720167	+	2	NM_001011859
10584504	Olfr919|Olfr150	1.02467	0.035153	0.713281	0.993465	150.712	155.686	-1.36222	-1.32707	chr9	39736817	39737756	+	2	NM_146440///NM_146609
10584506	Olfr967	1.0101	0.014493	0.934692	0.993465	68.8395	70.1009	-2.4927	-2.47821	chr9	39750388	39751648	+	2	NM_001011826
10584508	Olfr969	1.16403	0.219122	0.23748	0.993465	137.158	160.956	-1.49817	-1.27905	chr9	39795377	39796312	+	2	NM_146826
10584510	Olfr970	1.08509	0.117818	0.525309	0.993465	59.6766	65.282	-2.69878	-2.58096	chr9	39819641	39820576	+	2	NM_146611
10584512	Olfr971	-1.02534	-0.0361074	0.873049	0.993465	68.092	66.9498	-2.50846	-2.54456	chr9	39839436	39840359	+	2	NM_146614
10584514	Olfr972	1.14242	0.192093	0.309379	0.993465	188.979	217.651	-1.03579	-0.843698	chr9	39873275	39874221	+	2	NM_146610
10584516	Olfr229	1.2166	0.282849	0.0441348	0.519762	16.5447	20.2922	-4.54957	-4.26672	chr9	39909805	39910728	+	2	NM_146613
10584518	Olfr974	1.0164	0.0234613	0.82784	0.993465	102.014	104.53	-1.92525	-1.90179	chr9	39942262	39943194	+	2	NM_147107
10584520	Olfr978	-1.04847	-0.0682863	0.633246	0.993465	111.384	107.1	-1.79847	-1.86676	chr9	39993812	39994747	+	2	NM_147105
10584522	Olfr981	1.041	0.0579737	0.489959	0.993465	145.495	152.694	-1.41304	-1.35507	chr9	40022352	40023353	+	2	NM_146286
10584526	Olfr982	-1.05765	-0.0808569	0.417404	0.993465	170.454	162.476	-1.18463	-1.26549	chr9	40074289	40075262	+	2	NM_146854
10584537	Olfr986	1.06012	0.0842246	0.558475	0.993465	61.789	66.0371	-2.64859	-2.56437	chr9	40187079	40188094	+	2	NM_146615
10591177	Olfr24	-1.08225	-0.11403	0.363374	0.993465	433.541	403.856	0.162155	0.0481254	chr9	18754656	18755709	-	2	NM_146606
10591180	Olfr828	-1.06238	-0.0873	0.487729	0.993465	39.2868	37.2811	-3.3019	-3.3892	chr9	18815354	18816292	-	2	NM_146605
10591182	Olfr831-ps1	1.04036	0.0570874	0.588625	0.993465	9.4926	9.95618	-5.35107	-5.29398	chr9	18932467	18932800	-	2
10591184	Olfr833-ps1	-1.06604	-0.0922661	0.556607	0.993465	9.17765	8.67919	-5.39975	-5.49201	chr9	18970289	18970557	-	2
10591188	Olfr843	-1.10444	-0.143321	0.335337	0.993465	58.7411	53.6192	-2.72157	-2.86489	chr9	19248451	19249397	-	2	NM_146567
10591190	Olfr846	1.00627	0.00902317	0.946324	0.993465	51.2543	51.996	-2.91827	-2.90924	chr9	19360415	19361353	-	2	NM_146282
10591192	Olfr847	1.0252	0.0359088	0.770854	0.993465	93.7104	96.8545	-2.04773	-2.01182	chr9	19374941	19375879	-	2	NM_146525
10591194	Olfr850	-1.09139	-0.126165	0.606469	0.993465	31.2214	28.84	-3.63341	-3.75957	chr9	19477301	19478248	-	2	NM_146523
10591196	Olfr853	1.02731	0.0388751	0.694694	0.993465	16.453	17.04	-4.5576	-4.51872	chr9	19537011	19537928	-	2	NM_146906
10591198	Olfr854	-1.0631	-0.0882805	0.332104	0.993465	52.8848	50.1509	-2.87309	-2.96137	chr9	19566435	19567382	-	2	NM_146522
10591200	Olfr856-ps1	-1.02075	-0.029633	0.799874	0.993465	35.7349	35.2935	-3.43861	-3.46824	chr9	19657058	19658644	-	2	NR_033621
10591203	Olfr860	1.05051	0.0710878	0.504548	0.993465	34.3455	36.3741	-3.49582	-3.42473	chr9	19845623	19846673	-	2	NM_146528
10591205	Olfr862	1.11164	0.152692	0.291848	0.993465	19.9213	22.3257	-4.28163	-4.12894	chr9	19883309	19884355	-	2	NM_146562
10591210	Olfr866	-1.05608	-0.078723	0.572881	0.993465	18.9449	18.085	-4.35413	-4.43285	chr9	20026959	20028035	-	2	NM_146558
10591214	Olfr867	-1.18435	-0.244091	0.246714	0.993465	192.068	163.493	-1.0124	-1.25649	chr9	20054466	20055461	-	2	NM_001011748
10591216	Olfr870	1.0699	0.0974784	0.670826	0.993465	34.9903	37.741	-3.46899	-3.37151	chr9	20170634	20171569	-	2	NM_146904
10591220	Olfr18	1.06234	0.08725	0.392464	0.993465	69.4541	74.385	-2.47988	-2.39263	chr9	20313892	20335993	-	2	NM_146563///XM_006510079
10592362	Olfr160|Olfr151	-1.0443	-0.0625418	0.628445	0.993465	159.047	153.54	-1.28456	-1.3471	chr9	37711348	37712321	-	2	NM_030553///NM_207664
10592365	Olfr151	-1.04687	-0.0660825	0.83696	0.993465	25.0771	24.1494	-3.94957	-4.01565	chr9	37730053	37730981	-	2	NM_207664
10592369	Olfr891	-1.05244	-0.0737415	0.753182	0.993465	15.8171	15.1513	-4.61446	-4.6882	chr9	38179871	38180821	-	2	NM_146478
10592371	Olfr915	-1.02043	-0.0291784	0.813141	0.993465	35.9541	35.5212	-3.42979	-3.45897	chr9	38646590	38647525	-	2	NM_146785
10592374	Olfr916	-1.04126	-0.058337	0.752098	0.993465	90.5364	87.6566	-2.09745	-2.15578	chr9	38657458	38658390	-	2	NM_146784
10592376	Olfr917	1.04252	0.060071	0.784214	0.993465	31.6541	33.2686	-3.61355	-3.55348	chr9	38664913	38665842	-	2	NM_001011864
10592378	Olfr918	1.01502	0.0215124	0.861741	0.993465	170.633	174.606	-1.18312	-1.16161	chr9	38672504	38673481	-	2	NM_146375
10592380	Olfr919	1.00457	0.00657417	0.934025	0.993465	71.5075	72.4191	-2.43785	-2.43127	chr9	38697429	38698376	-	2	NM_146440
10592382	Olfr934	1.12236	0.166531	0.107453	0.917888	76.6922	86.7771	-2.33686	-2.17033	chr9	38982108	38983042	-	2	NM_146442
10592384	Olfr935	1.01188	0.0170359	0.913041	0.993465	67.0011	68.3491	-2.53176	-2.51472	chr9	38994498	38995433	-	2	NM_146746
10592386	Olfr146	1.07139	0.0994846	0.653782	0.993465	155.048	167.47	-1.3213	-1.22182	chr9	39018604	39019539	-	2	NM_146747
10592388	Olfr936	1.1597	0.21375	0.370322	0.993465	13.1186	15.3375	-4.88433	-4.67058	chr9	39046614	39047647	-	2	NM_207139
10592391	Olfr937	1.11004	0.150611	0.266239	0.993465	124.383	139.194	-1.63923	-1.48862	chr9	39059729	39060664	-	2	NM_146439
10592393	Olfr938	-1.05428	-0.076258	0.481055	0.993465	39.6629	37.9273	-3.28815	-3.36441	chr9	39077698	39078816	-	2	NM_146438
10592397	Olfr1537	-1.01098	-0.0157497	0.924881	0.993465	120.16	119.823	-1.68906	-1.70481	chr9	39237487	39238431	-	2	NM_207665
10592399	Olfr945	1.01802	0.0257676	0.882299	0.993465	43.975	45.1321	-3.13926	-3.11349	chr9	39257706	39258679	-	2	NM_146506
10592401	Olfr947-ps1	-1.01513	-0.0216642	0.85542	0.993465	68.1139	67.6452	-2.50799	-2.52966	chr9	39287924	39299481	-	2	NR_033620
10592404	Olfr948	1.07032	0.0980406	0.670872	0.993465	100.849	108.819	-1.94182	-1.84378	chr9	39318647	39319612	-	2	NM_001011756
10592406	Olfr952	-1.04957	-0.0698003	0.822063	0.993465	12.0495	11.5739	-5.00696	-5.07676	chr9	39426125	39427069	-	2	NM_146503
10592408	Olfr955|Olfr952|Olfr938	1.05151	0.0724568	0.753158	0.993465	45.3926	48.1194	-3.09348	-3.02103	chr9	39469780	39470755	-	2	NM_207141///NM_146503///NM_146438
10592410	Olfr44	1.00452	0.00650055	0.947674	0.993465	81.6351	82.6716	-2.24675	-2.24025	chr9	39484307	39485251	-	2	NM_146830
10592412	Olfr957	1.06782	0.0946676	0.524965	0.993465	139.826	150.524	-1.47039	-1.37572	chr9	39510764	39511718	-	2	NM_146745
10592414	Olfr958	-1.03335	-0.0473335	0.730206	0.993465	235.149	229.413	-0.720437	-0.76777	chr9	39549931	39550869	-	2	NM_146330
10592416	Olfr959	-1.00423	-0.00609199	0.965175	0.993465	121.256	121.728	-1.67596	-1.68205	chr9	39572260	39573314	-	2	NM_146508
10592447	Olfr964-ps1	1.01967	0.0280959	0.937639	0.993465	26.8017	27.5513	-3.85362	-3.82552	chr9	39686029	39686942	-	2
10592449	Olfr149	-1.04822	-0.0679385	0.634599	0.993465	126.172	121.348	-1.61862	-1.68656	chr9	39701832	39702767	-	2	NM_207138
10592451	Olfr968	1.06096	0.0853749	0.549067	0.993465	197.063	210.78	-0.975355	-0.88998	chr9	39771854	39772798	-	2	NM_146612
10592455	Olfr975	-1.08037	-0.11152	0.36872	0.993465	134.534	125.541	-1.52604	-1.63756	chr9	39949837	39950769	-	2	NM_146828
10592457	Olfr976	-1.05108	-0.0718702	0.348221	0.993465	97.5722	93.5866	-1.98947	-2.06134	chr9	39955906	39957069	-	2	NM_146367///XM_006510348
10592461	Olfr979	-1.02633	-0.0374885	0.831297	0.993465	101.937	100.132	-1.92633	-1.96382	chr9	40000206	40001250	-	2	NM_147108
10592463	Olfr980	1.08053	0.111741	0.674534	0.993465	56.4419	61.4839	-2.77918	-2.66743	chr9	40005993	40007029	-	2	NM_147106
10592465	Olfr983	1.02865	0.0407584	0.765623	0.993465	92.5682	95.9962	-2.06543	-2.02467	chr9	40092017	40092964	-	2	NM_146827
10592467	Olfr984	-1.16473	-0.219994	0.361411	0.993465	240.09	207.813	-0.690436	-0.91043	chr9	40100536	40101488	-	2	NM_146608
10592469	Olfr985	1.03394	0.0481552	0.513988	0.993465	109.572	114.214	-1.82213	-1.77398	chr9	40127021	40127959	-	2	NM_146855
10598105	Olfr239	-1.09844	-0.135451	0.33306	0.993465	528.465	485.024	0.447793	0.312341	chr17	33199062	33200009	+	2	NM_207175
10599579	Olfr1320	-1.03308	-0.0469553	0.542789	0.993465	94.8929	92.6022	-2.02964	-2.0766	chrX	49683504	49684463	+	2	NM_207240
10600478	Olfr1325	1.06436	0.0899912	0.522918	0.993465	133.358	143.098	-1.53871	-1.44872	chrX	74594328	74595275	+	2	NM_146398
10604470	Olfr1321	-1.05151	-0.0724679	0.546412	0.993465	222.801	213.611	-0.79826	-0.870728	chrX	49726944	49727999	-	2	NM_207631
10604497	Olfr1322	-1.02069	-0.0295378	0.817187	0.993465	185.234	182.958	-1.06466	-1.0942	chrX	49885469	49886401	-	2	NM_001011794
10604499	Olfr1323	-1.07315	-0.101854	0.558657	0.993465	144.508	135.754	-1.42286	-1.52472	chrX	50009306	50010235	-	2	NM_146390
10604503	Olfr1324	-1.06419	-0.0897506	0.576743	0.993465	150.467	142.543	-1.36457	-1.45432	chrX	50425431	50426582	-	2	NM_146292
10605351	Olfr1326-ps1	-1.10548	-0.144672	0.456026	0.993465	662.305	603.99	0.773482	0.62881	chrX	74570636	74571574	-	2
